# Supplementary material for: Bis{2-[4-(methyl­sulfan­yl)phen­yl]-1H-benzimidazol-3-ium} tetra­bromido­cuprate(II) dihydrate
Source: Acta Crystallogr Sect E Struct Rep Online. 2011 Apr 13;67(Pt 5):m578. doi: 10.1107/S1600536811012840 (PMC3089137; doi:10.1107/S1600536811012840)
Supplement: Supplementary file 1 [file e-67-0m578-sup1.cif]

##############################################################################
#                                                                            #
# This CIF contains the data in a paper accepted for publication in          #
# Acta Crystallographica Section E. It conforms to the requirements of       #
# Notes for Authors for Acta Crystallographica Section E, and has been       #
# peer reviewed under the auspices of the IUCr Commission on Journals.       #
#                                                                            #
# Full details of the Crystallographic Information File format               #
# are given in the paper "The Crystallographic Information File (CIF):       #
# a New Standard Archive File for Crystallography" by S. R. Hall, F. H.      #
# Allen and I. D. Brown [Acta Cryst. (1991), A47, 655-685].                  #
#                                                                            #
# The current version of the core CIF dictionary is obtainable from          #
# ftp://ftp.iucr.org/pub/cif_core.dic.                                       #
#                                                                            #
# Software is freely available for graphical display of the structure(s)     #
# in this CIF. For information consult the CIF software page                 #
# http://www.iucr.org/resources/cif/software.                                #
#                                                                            #
# This file may be used for bona fide research purposes within the           #
# scientific community so long as proper attribution is given to the journal # 
# article from which it was obtained.                                        #
#                                                                            #
##############################################################################
data_global
_audit_creation_method     'PLATON <TABLE ACC> option'
_journal_date_recd_electronic     2011-03-15
_journal_date_accepted     2011-04-06
_journal_name_full     'Acta Crystallographica, Section E'
_journal_year     2011
_journal_volume     67
_journal_issue      5
_journal_page_first     m578
_journal_page_last     m578
_journal_paper_category     QM
_journal_coeditor_code     GK2356
_publ_contact_author_name
;
 'Noor Shahina Begum'
;
_publ_contact_author_address
;
 Department of Chemistry
 Bangalore University
 Bangalore,560001
 India
;
_publ_contact_author_email     noorsb@rediffmail.com
_publ_contact_author_fax     '(91) 80 2296 1331'
_publ_contact_author_phone     '(91) 80 2296 1344'
_publ_section_title
;
Bis{2-[4-(methylsulfanyl)phenyl]-1<i>H</i>-benzimidazol-3-ium}
tetrabromidocuprate(II) dihydrate
;
loop_
    _publ_author_name
    _publ_author_address
    'M. N. Manjunatha'
;
 Department of Chemistry,
 Bangalore University,
 Bangalore 560 001,
 India
;
    'Mohamed Ziaulla'
;
 Department of Chemistry,
 Bangalore University,
 Bangalore 560 001,
 India
;
    'Ravish Sankolli'
;
 Solid State and Structural Chemistry Unit,
 Indian Institute of Science,
 Bangalore 560 012,
 India
;
    'Noor Shahina Begum'
;
 Department of Chemistry,
 Bangalore University,
 Bangalore 560 001,
 India
;
    'K. R. Nagasundara'
;
 Department of Chemistry,
 Bangalore University,
 Bangalore 560 001,
 India
;
data_I
_chemical_name_systematic
;
Bis{2-[4-(methylsulfanyl)phenyl]-1<i>H</i>-benzimidazol-3-ium}
tetrabromidocuprate(II) dihydrate
;
_chemical_name_common     ?
_chemical_formula_moiety     '2(C14 H13 N2 S +), Br4 Cu 2-, 2(H2 O)'
_chemical_formula_sum     'C28 H30 Br4 Cu N4 O2 S2'
_chemical_formula_iupac     '(C14 H13 N2 S)2 [Cu Br4], 2H2 O'
_chemical_formula_weight     901.86
_chemical_melting_point     ?
_symmetry_cell_setting     triclinic
_symmetry_space_group_name_H-M     'P -1'
_symmetry_space_group_name_Hall     '-P 1'
loop_
    _symmetry_equiv_pos_as_xyz
    'x, y, z'
    '-x, -y, -z'
_cell_length_a     7.6878(5)
_cell_length_b     11.8358(7)
_cell_length_c     18.5485(9)
_cell_angle_alpha     85.305(4)
_cell_angle_beta     84.778(5)
_cell_angle_gamma     80.692(5)
_cell_volume     1654.74(17)
_cell_formula_units_Z     2
_cell_measurement_reflns_used     5805
_cell_measurement_theta_min     2.69
_cell_measurement_theta_max     24.99
_cell_measurement_temperature     296
_exptl_crystal_description     'block'
_exptl_crystal_colour     'yellow'
_exptl_crystal_size_max     0.18
_exptl_crystal_size_mid     0.16
_exptl_crystal_size_min     0.16
_exptl_crystal_size_rad     ?
_exptl_crystal_density_diffrn     1.810
_exptl_crystal_density_meas     ?
_exptl_crystal_density_method     'not measured'
_exptl_crystal_F_000     886
_exptl_absorpt_coefficient_mu     5.648
_exptl_absorpt_correction_type     multi-scan
_exptl_absorpt_process_details     '(SADABS; Bruker, 1998)'
_exptl_absorpt_correction_T_min     0.4296
_exptl_absorpt_correction_T_max     0.4652
_exptl_special_details
;
;
_diffrn_ambient_temperature     296(2)
_diffrn_radiation_type     MoK\a
_diffrn_radiation_wavelength     0.71073
_diffrn_radiation_source     'Enhance (Mo) X-ray Source'
_diffrn_radiation_monochromator     graphite
_diffrn_measurement_device_type     'Bruker SMART APEX CCD detector'
_diffrn_measurement_method     \w
_diffrn_reflns_number     27134
_diffrn_reflns_av_R_equivalents     0.1098
_diffrn_reflns_av_sigmaI/netI     0.0953
_diffrn_reflns_theta_min     2.69
_diffrn_reflns_theta_max     24.99
_diffrn_reflns_theta_full     24.99
_diffrn_measured_fraction_theta_max     0.999
_diffrn_measured_fraction_theta_full     0.999
_diffrn_reflns_limit_h_min     -9
_diffrn_reflns_limit_h_max     9
_diffrn_reflns_limit_k_min     -14
_diffrn_reflns_limit_k_max     14
_diffrn_reflns_limit_l_min     -22
_diffrn_reflns_limit_l_max     22
_refine_special_details
;
Refinement of <i>F</i>^2^ against ALL reflections. The weighted <i>R</i>-factor
<i>wR</i> and goodness of fit <i>S</i> are based on <i>F</i>^2^, conventional
<i>R</i>-factors <i>R</i> are based on <i>F</i>, with <i>F</i> set to zero for
negative <i>F</i>^2^. The threshold expression of <i>F</i>^2^ >
\s(<i>F</i>^2^) is used only for calculating <i>R</i>-factors(gt) <i>etc</i>.
and is not relevant to the choice of reflections for refinement.
<i>R</i>-factors based on <i>F</i>^2^ are statistically about twice as large
as those based on <i>F</i>, and <i>R</i>- factors based on ALL data will be
even larger.
;
_reflns_number_total     5805
_reflns_number_gt     3344
_reflns_threshold_expression     I>2\s(I)
_refine_ls_structure_factor_coef     Fsqd
_refine_ls_matrix_type     full
_refine_ls_R_factor_all     0.1158
_refine_ls_R_factor_gt     0.0586
_refine_ls_wR_factor_gt     0.1043
_refine_ls_wR_factor_ref     0.1267
_refine_ls_goodness_of_fit_ref     1.000
_refine_ls_restrained_S_all     1.000
_refine_ls_number_reflns     5805
_refine_ls_number_parameters     384
_refine_ls_number_restraints     6
_refine_ls_hydrogen_treatment     mixed
_refine_ls_weighting_scheme     calc
_refine_ls_weighting_details
                 'calc w=1/[\s^2^(Fo^2^)+(0.0351P)^2^] where P=(Fo^2^+2Fc^2^)/3'
_atom_sites_solution_hydrogens     geom
_atom_sites_solution_primary     direct
_atom_sites_solution_secondary     difmap
_refine_ls_shift/su_max     0.000
_refine_ls_shift/su_mean     0.000
_refine_diff_density_max     0.746
_refine_diff_density_min     -0.587
_refine_ls_extinction_method     none
_refine_ls_extinction_coef     ?
loop_
    _atom_type_symbol
    _atom_type_description
    _atom_type_scat_dispersion_real
    _atom_type_scat_dispersion_imag
    _atom_type_scat_source
    'C' 'C' 0.0033 0.0016
                         'International Tables Vol C Tables 4.2.6.8 and 6.1.1.4'
    'H' 'H' 0.0000 0.0000
                         'International Tables Vol C Tables 4.2.6.8 and 6.1.1.4'
    'Br' 'Br' -0.2901 2.4595
                         'International Tables Vol C Tables 4.2.6.8 and 6.1.1.4'
    'Cu' 'Cu' 0.3201 1.2651
                         'International Tables Vol C Tables 4.2.6.8 and 6.1.1.4'
    'N' 'N' 0.0061 0.0033
                         'International Tables Vol C Tables 4.2.6.8 and 6.1.1.4'
    'O' 'O' 0.0106 0.0060
                         'International Tables Vol C Tables 4.2.6.8 and 6.1.1.4'
    'S' 'S' 0.1246 0.1234
                         'International Tables Vol C Tables 4.2.6.8 and 6.1.1.4'
_computing_data_collection     'SMART (Bruker, 1998)'
_computing_cell_refinement     'SAINT (Bruker, 1998)'
_computing_data_reduction     'SAINT (Bruker, 1998)'
_computing_structure_solution     'SHELXS97 (Sheldrick, 2008)'
_computing_structure_refinement     'SHELXL97 (Sheldrick, 2008)'
_computing_molecular_graphics
 'ORTEP-3 for Windows (Farrugia, 1997) and CAMERON (Watkin <i>et al.</i>, 1996)'
_computing_publication_material     'WinGX (Farrugia, 1999)'
loop_
    _atom_site_type_symbol
    _atom_site_label
    _atom_site_fract_x
    _atom_site_fract_y
    _atom_site_fract_z
    _atom_site_U_iso_or_equiv
    _atom_site_adp_type
    _atom_site_calc_flag
    _atom_site_refinement_flags
    _atom_site_occupancy
    _atom_site_symmetry_multiplicity
    _atom_site_disorder_assembly
    _atom_site_disorder_group
    Br Br3 0.84824(12) 0.57905(7) 0.30208(4) 0.0669(3) Uani d . 1 1 . .
    Br Br2 0.87267(11) 0.78902(7) 0.15526(5) 0.0683(3) Uani d . 1 1 . .
    Cu Cu1 0.66741(12) 0.74774(8) 0.25235(5) 0.0514(3) Uani d . 1 1 . .
    Br Br4 0.53451(13) 0.82526(8) 0.35966(5) 0.0790(3) Uani d . 1 1 . .
    Br Br1 0.41165(11) 0.76741(8) 0.18456(4) 0.0704(3) Uani d . 1 1 . .
    S S1 0.6325(3) 0.24760(18) 0.32773(11) 0.0633(6) Uani d . 1 1 . .
    S S2 0.9931(3) 0.15553(19) 0.17091(12) 0.0709(7) Uani d . 1 1 . .
    N N1 0.0725(8) 0.7087(5) 0.4564(3) 0.0510(17) Uani d . 1 1 . .
    H H1 0.0834 0.7291 0.4108 0.061 Uiso calc R 1 1 . .
    N N2 0.1042(7) 0.6081(5) 0.5582(3) 0.0455(15) Uani d . 1 1 . .
    H H2 0.1382 0.5532 0.5896 0.055 Uiso calc R 1 1 . .
    N N3 0.6882(8) 0.5966(5) -0.0737(3) 0.0483(16) Uani d . 1 1 . .
    H H3 0.7331 0.5473 -0.1045 0.058 Uiso calc R 1 1 . .
    N N4 0.6053(7) 0.6754(5) 0.0272(3) 0.0491(16) Uani d . 1 1 . .
    H H4 0.5875 0.6850 0.0729 0.059 Uiso calc R 1 1 . .
    O O1 0.2089(9) 0.5361(5) 0.1865(3) 0.0744(18) Uani d D 1 1 . .
    O O2 0.0818(8) 0.8287(6) 0.3236(3) 0.0755(17) Uani d D 1 1 . .
    H H1E 0.263(9) 0.593(5) 0.180(5) 0.113 Uiso d D 1 1 . .
    H H1D 0.103(5) 0.557(7) 0.204(5) 0.113 Uiso d D 1 1 . .
    H H2B 0.188(5) 0.838(8) 0.326(4) 0.113 Uiso d D 1 1 . .
    H H2A 0.070(10) 0.811(8) 0.282(2) 0.113 Uiso d D 1 1 . .
    C C1 0.6852(11) 0.1254(6) 0.3895(4) 0.073(3) Uani d . 1 1 . .
    H H1B 0.7592 0.0654 0.3642 0.109 Uiso calc R 1 1 . .
    H H1A 0.5782 0.0988 0.4094 0.109 Uiso calc R 1 1 . .
    H H1C 0.7466 0.1462 0.4280 0.109 Uiso calc R 1 1 . .
    C C2 0.4938(9) 0.3474(6) 0.3793(4) 0.049(2) Uani d . 1 1 . .
    C C3 0.4289(10) 0.4503(7) 0.3424(4) 0.059(2) Uani d . 1 1 . .
    H H3A 0.4626 0.4628 0.2933 0.071 Uiso calc R 1 1 . .
    C C4 0.3167(9) 0.5329(6) 0.3772(4) 0.049(2) Uani d . 1 1 . .
    H H4A 0.2709 0.5996 0.3508 0.059 Uiso calc R 1 1 . .
    C C5 0.2689(9) 0.5208(6) 0.4504(4) 0.0406(18) Uani d . 1 1 . .
    C C6 0.3317(9) 0.4189(6) 0.4874(4) 0.0435(18) Uani d . 1 1 . .
    H H6 0.2973 0.4073 0.5364 0.052 Uiso calc R 1 1 . .
    C C7 0.4443(10) 0.3339(6) 0.4531(4) 0.050(2) Uani d . 1 1 . .
    H H7 0.4878 0.2667 0.4795 0.060 Uiso calc R 1 1 . .
    C C8 0.1509(9) 0.6090(6) 0.4875(4) 0.0418(18) Uani d . 1 1 . .
    C C9 -0.0276(9) 0.7731(6) 0.5082(4) 0.0480(19) Uani d . 1 1 . .
    C C10 -0.0077(9) 0.7088(6) 0.5740(4) 0.0460(19) Uani d . 1 1 . .
    C C11 -0.0876(10) 0.7504(7) 0.6385(4) 0.058(2) Uani d . 1 1 . .
    H H11 -0.0746 0.7078 0.6826 0.070 Uiso calc R 1 1 . .
    C C12 -0.1869(10) 0.8578(7) 0.6341(4) 0.063(2) Uani d . 1 1 . .
    H H12 -0.2439 0.8880 0.6763 0.075 Uiso calc R 1 1 . .
    C C13 -0.2050(10) 0.9230(7) 0.5683(4) 0.064(2) Uani d . 1 1 . .
    H H13 -0.2710 0.9961 0.5678 0.077 Uiso calc R 1 1 . .
    C C14 -0.1274(10) 0.8812(6) 0.5045(4) 0.063(2) Uani d . 1 1 . .
    H H14 -0.1412 0.9239 0.4605 0.076 Uiso calc R 1 1 . .
    C C15 1.0901(10) 0.0542(6) 0.1072(4) 0.077(3) Uani d . 1 1 . .
    H H15C 1.1793 0.0857 0.0758 0.116 Uiso calc R 1 1 . .
    H H15A 1.0005 0.0372 0.0787 0.116 Uiso calc R 1 1 . .
    H H15B 1.1429 -0.0150 0.1326 0.116 Uiso calc R 1 1 . .
    C C16 0.9121(9) 0.2772(6) 0.1158(4) 0.050(2) Uani d . 1 1 . .
    C C17 0.9176(10) 0.2808(6) 0.0417(4) 0.056(2) Uani d . 1 1 . .
    H H17 0.9687 0.2168 0.0171 0.067 Uiso calc R 1 1 . .
    C C18 0.8455(9) 0.3818(6) 0.0031(4) 0.050(2) Uani d . 1 1 . .
    H H18 0.8514 0.3843 -0.0473 0.060 Uiso calc R 1 1 . .
    C C19 0.7664(9) 0.4771(6) 0.0380(4) 0.0432(18) Uani d . 1 1 . .
    C C20 0.7666(10) 0.4719(6) 0.1131(4) 0.056(2) Uani d . 1 1 . .
    H H20 0.7191 0.5363 0.1380 0.067 Uiso calc R 1 1 . .
    C C21 0.8361(10) 0.3726(6) 0.1511(4) 0.061(2) Uani d . 1 1 . .
    H H21 0.8315 0.3701 0.2015 0.074 Uiso calc R 1 1 . .
    C C22 0.6917(9) 0.5791(6) -0.0009(4) 0.0455(19) Uani d . 1 1 . .
    C C23 0.6011(9) 0.7062(6) -0.0912(4) 0.0435(18) Uani d . 1 1 . .
    C C24 0.5622(10) 0.7637(7) -0.1566(4) 0.061(2) Uani d . 1 1 . .
    H H24 0.5965 0.7297 -0.2002 0.073 Uiso calc R 1 1 . .
    C C25 0.4703(11) 0.8735(7) -0.1549(5) 0.066(2) Uani d . 1 1 . .
    H H25 0.4428 0.9147 -0.1984 0.080 Uiso calc R 1 1 . .
    C C26 0.4178(10) 0.9240(7) -0.0901(5) 0.064(2) Uani d . 1 1 . .
    H H26 0.3564 0.9985 -0.0911 0.077 Uiso calc R 1 1 . .
    C C27 0.4541(10) 0.8667(6) -0.0245(4) 0.060(2) Uani d . 1 1 . .
    H H27 0.4172 0.8999 0.0192 0.071 Uiso calc R 1 1 . .
    C C28 0.5485(10) 0.7572(6) -0.0269(4) 0.050(2) Uani d . 1 1 . .
loop_
    _atom_site_aniso_label
    _atom_site_aniso_U_11
    _atom_site_aniso_U_22
    _atom_site_aniso_U_33
    _atom_site_aniso_U_12
    _atom_site_aniso_U_13
    _atom_site_aniso_U_23
    Br3 0.0774(6) 0.0605(6) 0.0514(5) 0.0114(5) 0.0023(4) 0.0136(4)
    Br2 0.0606(6) 0.0670(6) 0.0700(6) -0.0054(4) 0.0039(5) 0.0200(5)
    Cu1 0.0536(6) 0.0493(6) 0.0477(6) 0.0012(5) -0.0026(5) -0.0023(4)
    Br4 0.0916(7) 0.0806(7) 0.0606(6) 0.0093(6) -0.0038(5) -0.0273(5)
    Br1 0.0521(5) 0.1001(7) 0.0562(6) 0.0001(5) -0.0059(4) -0.0116(5)
    S1 0.0654(15) 0.0619(14) 0.0568(13) 0.0100(12) -0.0091(11) -0.0053(11)
    S2 0.0672(15) 0.0632(15) 0.0771(16) -0.0009(12) -0.0111(13) 0.0147(12)
    N1 0.058(4) 0.042(4) 0.050(4) -0.001(3) -0.008(3) 0.002(3)
    N2 0.049(4) 0.050(4) 0.037(4) -0.007(3) -0.009(3) 0.001(3)
    N3 0.062(4) 0.042(4) 0.039(4) -0.001(3) -0.002(3) -0.008(3)
    N4 0.057(4) 0.042(4) 0.047(4) -0.008(3) -0.004(3) 0.001(3)
    O1 0.078(5) 0.078(4) 0.060(4) 0.008(3) 0.003(4) -0.017(3)
    O2 0.084(4) 0.089(5) 0.054(4) -0.021(4) -0.011(3) 0.011(3)
    C1 0.085(7) 0.051(5) 0.080(6) 0.000(5) -0.018(5) 0.000(5)
    C2 0.033(4) 0.054(5) 0.059(5) 0.002(4) -0.013(4) -0.005(4)
    C3 0.053(5) 0.072(6) 0.044(5) 0.005(4) -0.002(4) 0.005(4)
    C4 0.048(5) 0.052(5) 0.041(5) 0.005(4) -0.004(4) 0.004(4)
    C5 0.045(4) 0.038(4) 0.039(4) -0.008(3) -0.006(3) 0.004(3)
    C6 0.054(5) 0.047(4) 0.032(4) -0.017(4) -0.004(4) 0.002(3)
    C7 0.059(5) 0.047(5) 0.045(5) -0.010(4) -0.010(4) 0.008(4)
    C8 0.039(4) 0.043(4) 0.044(5) -0.008(3) -0.007(4) 0.000(3)
    C9 0.049(5) 0.051(5) 0.042(5) -0.008(4) 0.000(4) 0.002(4)
    C10 0.045(5) 0.050(5) 0.045(5) -0.009(4) -0.004(4) -0.009(4)
    C11 0.052(5) 0.066(6) 0.054(5) -0.004(4) -0.004(4) 0.001(4)
    C12 0.058(6) 0.063(6) 0.063(6) -0.002(5) 0.000(4) -0.009(5)
    C13 0.062(6) 0.055(5) 0.068(6) 0.010(4) 0.001(5) -0.006(5)
    C14 0.070(6) 0.048(5) 0.067(6) 0.006(4) -0.015(5) 0.002(4)
    C15 0.063(6) 0.051(5) 0.112(7) -0.001(4) 0.003(5) 0.006(5)
    C16 0.047(5) 0.047(5) 0.056(5) -0.008(4) -0.005(4) 0.003(4)
    C17 0.055(5) 0.045(5) 0.065(6) -0.002(4) 0.000(4) -0.007(4)
    C18 0.060(5) 0.052(5) 0.040(4) -0.010(4) -0.007(4) -0.007(4)
    C19 0.048(5) 0.033(4) 0.047(5) -0.004(3) 0.001(4) -0.004(3)
    C20 0.073(6) 0.053(5) 0.041(5) -0.005(4) -0.008(4) 0.002(4)
    C21 0.078(6) 0.053(5) 0.048(5) -0.005(5) 0.001(4) 0.010(4)
    C22 0.049(5) 0.041(4) 0.048(5) -0.014(4) -0.003(4) -0.003(4)
    C23 0.039(4) 0.042(4) 0.051(5) -0.007(4) -0.006(4) 0.000(4)
    C24 0.069(6) 0.064(6) 0.052(5) -0.021(5) -0.011(4) 0.008(4)
    C25 0.077(6) 0.061(6) 0.067(6) -0.025(5) -0.034(5) 0.022(5)
    C26 0.063(6) 0.047(5) 0.079(7) 0.000(4) -0.020(5) 0.004(5)
    C27 0.063(6) 0.047(5) 0.069(6) -0.005(4) -0.009(5) -0.008(4)
    C28 0.062(5) 0.046(5) 0.039(5) -0.003(4) -0.007(4) 0.000(4)
_geom_special_details
;
All s.u.'s (except the s.u. in the dihedral angle between two l.s. planes) are
estimated using the full covariance matrix. The cell s.u.'s are taken into
account individually in the estimation of s.u.'s in distances, angles and
torsion angles; correlations between s.u.'s in cell parameters are only used
when they are defined by crystal symmetry. An approximate (isotropic)
treatment of cell s.u.'s is used for estimating s.u.'s involving l.s. planes.
;
loop_
    _geom_bond_atom_site_label_1
    _geom_bond_atom_site_label_2
    _geom_bond_site_symmetry_2
    _geom_bond_distance
    _geom_bond_publ_flag
    Br3 Cu1 . 2.4091(11) ?
    Br2 Cu1 . 2.3579(12) ?
    Cu1 Br4 . 2.3396(12) ?
    Cu1 Br1 . 2.3990(12) ?
    S1 C2 . 1.743(7) ?
    S1 C1 . 1.787(7) ?
    S2 C16 . 1.758(7) ?
    S2 C15 . 1.782(7) ?
    N1 C8 . 1.346(8) ?
    N1 C9 . 1.376(8) ?
    N1 H1 . 0.8600 ?
    N2 C8 . 1.327(8) ?
    N2 C10 . 1.388(8) ?
    N2 H2 . 0.8600 ?
    N3 C22 . 1.351(8) ?
    N3 C23 . 1.388(8) ?
    N3 H3 . 0.8600 ?
    N4 C22 . 1.342(8) ?
    N4 C28 . 1.386(8) ?
    N4 H4 . 0.8600 ?
    O1 H1E . 0.84(7) ?
    O1 H1D . 0.85(6) ?
    O2 H2B . 0.85(5) ?
    O2 H2A . 0.84(2) ?
    C1 H1B . 0.9600 ?
    C1 H1A . 0.9600 ?
    C1 H1C . 0.9600 ?
    C2 C7 . 1.390(9) ?
    C2 C3 . 1.391(9) ?
    C3 C4 . 1.358(9) ?
    C3 H3A . 0.9300 ?
    C4 C5 . 1.376(9) ?
    C4 H4A . 0.9300 ?
    C5 C6 . 1.377(8) ?
    C5 C8 . 1.443(9) ?
    C6 C7 . 1.374(9) ?
    C6 H6 . 0.9300 ?
    C7 H7 . 0.9300 ?
    C9 C14 . 1.382(9) ?
    C9 C10 . 1.391(9) ?
    C10 C11 . 1.385(9) ?
    C11 C12 . 1.373(9) ?
    C11 H11 . 0.9300 ?
    C12 C13 . 1.395(10) ?
    C12 H12 . 0.9300 ?
    C13 C14 . 1.368(9) ?
    C13 H13 . 0.9300 ?
    C14 H14 . 0.9300 ?
    C15 H15C . 0.9600 ?
    C15 H15A . 0.9600 ?
    C15 H15B . 0.9600 ?
    C16 C17 . 1.370(9) ?
    C16 C21 . 1.373(9) ?
    C17 C18 . 1.402(9) ?
    C17 H17 . 0.9300 ?
    C18 C19 . 1.373(8) ?
    C18 H18 . 0.9300 ?
    C19 C20 . 1.390(9) ?
    C19 C22 . 1.421(9) ?
    C20 C21 . 1.376(9) ?
    C20 H20 . 0.9300 ?
    C21 H21 . 0.9300 ?
    C23 C24 . 1.374(9) ?
    C23 C28 . 1.379(9) ?
    C24 C25 . 1.377(10) ?
    C24 H24 . 0.9300 ?
    C25 C26 . 1.385(10) ?
    C25 H25 . 0.9300 ?
    C26 C27 . 1.373(10) ?
    C26 H26 . 0.9300 ?
    C27 C28 . 1.381(9) ?
    C27 H27 . 0.9300 ?
loop_
    _geom_angle_atom_site_label_1
    _geom_angle_atom_site_label_2
    _geom_angle_atom_site_label_3
    _geom_angle_site_symmetry_1
    _geom_angle_site_symmetry_3
    _geom_angle
    _geom_angle_publ_flag
    Br4 Cu1 Br2 . . 139.54(6) ?
    Br4 Cu1 Br1 . . 99.30(4) ?
    Br2 Cu1 Br1 . . 97.76(4) ?
    Br4 Cu1 Br3 . . 99.91(4) ?
    Br2 Cu1 Br3 . . 96.13(4) ?
    Br1 Cu1 Br3 . . 130.74(5) ?
    C2 S1 C1 . . 104.8(4) ?
    C16 S2 C15 . . 103.5(4) ?
    C8 N1 C9 . . 109.9(6) ?
    C8 N1 H1 . . 125.0 ?
    C9 N1 H1 . . 125.0 ?
    C8 N2 C10 . . 109.9(6) ?
    C8 N2 H2 . . 125.0 ?
    C10 N2 H2 . . 125.0 ?
    C22 N3 C23 . . 109.6(6) ?
    C22 N3 H3 . . 125.2 ?
    C23 N3 H3 . . 125.2 ?
    C22 N4 C28 . . 111.2(6) ?
    C22 N4 H4 . . 124.4 ?
    C28 N4 H4 . . 124.4 ?
    H1E O1 H1D . . 110(5) ?
    H2B O2 H2A . . 109(5) ?
    S1 C1 H1B . . 109.5 ?
    S1 C1 H1A . . 109.5 ?
    H1B C1 H1A . . 109.5 ?
    S1 C1 H1C . . 109.5 ?
    H1B C1 H1C . . 109.5 ?
    H1A C1 H1C . . 109.5 ?
    C7 C2 C3 . . 117.7(6) ?
    C7 C2 S1 . . 126.4(6) ?
    C3 C2 S1 . . 116.0(6) ?
    C4 C3 C2 . . 120.7(7) ?
    C4 C3 H3A . . 119.7 ?
    C2 C3 H3A . . 119.7 ?
    C3 C4 C5 . . 121.9(6) ?
    C3 C4 H4A . . 119.0 ?
    C5 C4 H4A . . 119.0 ?
    C4 C5 C6 . . 117.7(6) ?
    C4 C5 C8 . . 121.9(6) ?
    C6 C5 C8 . . 120.3(6) ?
    C7 C6 C5 . . 121.2(6) ?
    C7 C6 H6 . . 119.4 ?
    C5 C6 H6 . . 119.4 ?
    C6 C7 C2 . . 120.7(6) ?
    C6 C7 H7 . . 119.7 ?
    C2 C7 H7 . . 119.7 ?
    N2 C8 N1 . . 107.8(6) ?
    N2 C8 C5 . . 126.5(6) ?
    N1 C8 C5 . . 125.7(6) ?
    N1 C9 C14 . . 132.3(7) ?
    N1 C9 C10 . . 106.2(6) ?
    C14 C9 C10 . . 121.5(7) ?
    C11 C10 N2 . . 132.5(7) ?
    C11 C10 C9 . . 121.3(7) ?
    N2 C10 C9 . . 106.1(6) ?
    C12 C11 C10 . . 116.7(7) ?
    C12 C11 H11 . . 121.7 ?
    C10 C11 H11 . . 121.7 ?
    C11 C12 C13 . . 122.0(7) ?
    C11 C12 H12 . . 119.0 ?
    C13 C12 H12 . . 119.0 ?
    C14 C13 C12 . . 121.2(7) ?
    C14 C13 H13 . . 119.4 ?
    C12 C13 H13 . . 119.4 ?
    C13 C14 C9 . . 117.2(7) ?
    C13 C14 H14 . . 121.4 ?
    C9 C14 H14 . . 121.4 ?
    S2 C15 H15C . . 109.5 ?
    S2 C15 H15A . . 109.5 ?
    H15C C15 H15A . . 109.5 ?
    S2 C15 H15B . . 109.5 ?
    H15C C15 H15B . . 109.5 ?
    H15A C15 H15B . . 109.5 ?
    C17 C16 C21 . . 119.4(7) ?
    C17 C16 S2 . . 124.3(6) ?
    C21 C16 S2 . . 116.3(6) ?
    C16 C17 C18 . . 119.5(7) ?
    C16 C17 H17 . . 120.2 ?
    C18 C17 H17 . . 120.2 ?
    C19 C18 C17 . . 121.6(7) ?
    C19 C18 H18 . . 119.2 ?
    C17 C18 H18 . . 119.2 ?
    C18 C19 C20 . . 117.7(6) ?
    C18 C19 C22 . . 121.6(7) ?
    C20 C19 C22 . . 120.7(6) ?
    C21 C20 C19 . . 120.8(7) ?
    C21 C20 H20 . . 119.6 ?
    C19 C20 H20 . . 119.6 ?
    C16 C21 C20 . . 121.0(7) ?
    C16 C21 H21 . . 119.5 ?
    C20 C21 H21 . . 119.5 ?
    N4 C22 N3 . . 106.5(6) ?
    N4 C22 C19 . . 126.9(7) ?
    N3 C22 C19 . . 126.5(6) ?
    C24 C23 C28 . . 120.8(7) ?
    C24 C23 N3 . . 132.0(7) ?
    C28 C23 N3 . . 107.2(6) ?
    C23 C24 C25 . . 117.3(7) ?
    C23 C24 H24 . . 121.4 ?
    C25 C24 H24 . . 121.4 ?
    C24 C25 C26 . . 121.6(7) ?
    C24 C25 H25 . . 119.2 ?
    C26 C25 H25 . . 119.2 ?
    C27 C26 C25 . . 121.5(7) ?
    C27 C26 H26 . . 119.2 ?
    C25 C26 H26 . . 119.2 ?
    C26 C27 C28 . . 116.4(7) ?
    C26 C27 H27 . . 121.8 ?
    C28 C27 H27 . . 121.8 ?
    C23 C28 C27 . . 122.4(7) ?
    C23 C28 N4 . . 105.4(6) ?
    C27 C28 N4 . . 132.1(7) ?
loop_
    _geom_torsion_atom_site_label_1
    _geom_torsion_atom_site_label_2
    _geom_torsion_atom_site_label_3
    _geom_torsion_atom_site_label_4
    _geom_torsion_site_symmetry_1
    _geom_torsion_site_symmetry_2
    _geom_torsion_site_symmetry_3
    _geom_torsion_site_symmetry_4
    _geom_torsion
    _geom_torsion_publ_flag
    C1 S1 C2 C7 . . . . 2.6(8) ?
    C1 S1 C2 C3 . . . . -178.0(6) ?
    C7 C2 C3 C4 . . . . -2.0(12) ?
    S1 C2 C3 C4 . . . . 178.6(6) ?
    C2 C3 C4 C5 . . . . 2.9(12) ?
    C3 C4 C5 C6 . . . . -3.2(11) ?
    C3 C4 C5 C8 . . . . 179.4(7) ?
    C4 C5 C6 C7 . . . . 2.7(11) ?
    C8 C5 C6 C7 . . . . -179.9(7) ?
    C5 C6 C7 C2 . . . . -1.9(11) ?
    C3 C2 C7 C6 . . . . 1.5(11) ?
    S1 C2 C7 C6 . . . . -179.1(6) ?
    C10 N2 C8 N1 . . . . 0.3(8) ?
    C10 N2 C8 C5 . . . . 178.6(7) ?
    C9 N1 C8 N2 . . . . -0.3(8) ?
    C9 N1 C8 C5 . . . . -178.6(7) ?
    C4 C5 C8 N2 . . . . -176.3(7) ?
    C6 C5 C8 N2 . . . . 6.4(11) ?
    C4 C5 C8 N1 . . . . 1.7(12) ?
    C6 C5 C8 N1 . . . . -175.6(7) ?
    C8 N1 C9 C14 . . . . 177.7(8) ?
    C8 N1 C9 C10 . . . . 0.2(8) ?
    C8 N2 C10 C11 . . . . -177.9(8) ?
    C8 N2 C10 C9 . . . . -0.1(8) ?
    N1 C9 C10 C11 . . . . 178.0(7) ?
    C14 C9 C10 C11 . . . . 0.2(12) ?
    N1 C9 C10 N2 . . . . -0.1(8) ?
    C14 C9 C10 N2 . . . . -177.9(7) ?
    N2 C10 C11 C12 . . . . 177.5(8) ?
    C9 C10 C11 C12 . . . . 0.1(12) ?
    C10 C11 C12 C13 . . . . -0.9(12) ?
    C11 C12 C13 C14 . . . . 1.6(14) ?
    C12 C13 C14 C9 . . . . -1.3(13) ?
    N1 C9 C14 C13 . . . . -176.7(8) ?
    C10 C9 C14 C13 . . . . 0.4(12) ?
    C15 S2 C16 C17 . . . . 4.3(8) ?
    C15 S2 C16 C21 . . . . -177.1(6) ?
    C21 C16 C17 C18 . . . . 0.0(12) ?
    S2 C16 C17 C18 . . . . 178.6(6) ?
    C16 C17 C18 C19 . . . . -1.1(12) ?
    C17 C18 C19 C20 . . . . 2.6(12) ?
    C17 C18 C19 C22 . . . . -179.4(7) ?
    C18 C19 C20 C21 . . . . -3.1(12) ?
    C22 C19 C20 C21 . . . . 178.9(8) ?
    C17 C16 C21 C20 . . . . -0.5(13) ?
    S2 C16 C21 C20 . . . . -179.2(7) ?
    C19 C20 C21 C16 . . . . 2.1(13) ?
    C28 N4 C22 N3 . . . . -1.4(8) ?
    C28 N4 C22 C19 . . . . -179.2(7) ?
    C23 N3 C22 N4 . . . . 1.1(8) ?
    C23 N3 C22 C19 . . . . 178.9(7) ?
    C18 C19 C22 N4 . . . . 177.1(7) ?
    C20 C19 C22 N4 . . . . -4.9(12) ?
    C18 C19 C22 N3 . . . . -0.2(12) ?
    C20 C19 C22 N3 . . . . 177.7(7) ?
    C22 N3 C23 C24 . . . . -179.4(8) ?
    C22 N3 C23 C28 . . . . -0.4(8) ?
    C28 C23 C24 C25 . . . . 0.4(12) ?
    N3 C23 C24 C25 . . . . 179.2(8) ?
    C23 C24 C25 C26 . . . . -0.5(13) ?
    C24 C25 C26 C27 . . . . -0.4(14) ?
    C25 C26 C27 C28 . . . . 1.2(13) ?
    C24 C23 C28 C27 . . . . 0.5(12) ?
    N3 C23 C28 C27 . . . . -178.6(7) ?
    C24 C23 C28 N4 . . . . 178.7(7) ?
    N3 C23 C28 N4 . . . . -0.4(8) ?
    C26 C27 C28 C23 . . . . -1.3(12) ?
    C26 C27 C28 N4 . . . . -178.9(8) ?
    C22 N4 C28 C23 . . . . 1.1(8) ?
    C22 N4 C28 C27 . . . . 179.1(8) ?
loop_
    _geom_hbond_atom_site_label_D
    _geom_hbond_atom_site_label_H
    _geom_hbond_atom_site_label_A
    _geom_hbond_site_symmetry_A
    _geom_hbond_distance_DH
    _geom_hbond_distance_HA
    _geom_hbond_distance_DA
    _geom_hbond_angle_DHA
    _geom_hbond_publ_flag
    C13 H13 Br4 2_576 0.93 2.994 3.831(8) 150 n
    N3 H3 O1 2_665 0.86 1.861 2.703(8) 165 y
    C18 H18 O1 2_665 0.93 2.729 3.614(9) 159 n
    N2 H2 Br3 2_666 0.86 2.444 3.275(6) 162 y
    O1 H1D Br3 1_455 0.85(6) 2.55(7) 3.344(6) 155 y
    O2 H2A Br2 1_455 0.83(4) 2.96(6) 3.735(6) 155 y
    O1 H1E Br1 1_555 0.84(7) 2.53(7) 3.359(6) 170 y
    O2 H2B Br4 1_555 0.85(5) 2.77(7) 3.597(6) 166 y
_iucr_refine_instructions_details
;
TITL cu-mn-t in P -1
CELL 0.71073 7.6878 11.8358 18.5485 85.305 84.778 80.692
ZERR 2 0.0005 0.0007 0.0009 0.004 0.005 0.005
LATT 1
SFAC C H Br Cu N O S
UNIT 56 60 8 2 8 4 4
DFIX 0.85 0.02 O1 H1e O1 H1d
DFIX 0.85 0.02 O2 H2b O2 H2a
DANG 1.390 0.04 H1d H1e
DANG 1.390 0.04 H2a H2b
L.S. 12
PLAN  2
BOND $H
CONF
HTAB
ACTA
SIZE 0.16 0.16 0.18
TEMP 23
BOND
FMAP 2
OMIT 0 50
WGHT    0.035100
FVAR       1.22112
BR3   3    0.848238    0.579055    0.302075    11.00000    0.07736    0.06045 =
         0.05136    0.01361    0.00233    0.01136
BR2   3    0.872666    0.789018    0.155261    11.00000    0.06064    0.06700 =
         0.06998    0.01999    0.00392   -0.00535
CU1   4    0.667408    0.747742    0.252346    11.00000    0.05359    0.04929 =
         0.04773   -0.00228   -0.00263    0.00118
BR4   3    0.534514    0.825260    0.359665    11.00000    0.09165    0.08057 =
         0.06056   -0.02728   -0.00382    0.00932
BR1   3    0.411651    0.767407    0.184558    11.00000    0.05212    0.10009 =
         0.05619   -0.01158   -0.00588    0.00012
S1    7    0.632489    0.247600    0.327731    11.00000    0.06540    0.06187 =
         0.05685   -0.00532   -0.00914    0.01005
S2    7    0.993146    0.155530    0.170915    11.00000    0.06723    0.06318 =
         0.07708    0.01471   -0.01114   -0.00091
N1    5    0.072517    0.708698    0.456376    11.00000    0.05847    0.04217 =
         0.05005    0.00172   -0.00821   -0.00081
AFIX  43
H1    2    0.083392    0.729145    0.410826    11.00000   -1.20000
AFIX   0
N2    5    0.104206    0.608075    0.558194    11.00000    0.04894    0.05036 =
         0.03715    0.00094   -0.00857   -0.00665
AFIX  43
H2    2    0.138223    0.553214    0.589569    11.00000   -1.20000
AFIX   0
N3    5    0.688198    0.596556   -0.073708    11.00000    0.06199    0.04174 =
         0.03920   -0.00798   -0.00157   -0.00085
AFIX  43
H3    2    0.733079    0.547257   -0.104515    11.00000   -1.20000
AFIX   0
N4    5    0.605331    0.675354    0.027210    11.00000    0.05711    0.04243 =
         0.04712    0.00063   -0.00389   -0.00788
AFIX  43
H4    2    0.587547    0.684993    0.072900    11.00000   -1.20000
AFIX   0
O1    6    0.208915    0.536106    0.186482    11.00000    0.07829    0.07849 =
         0.06020   -0.01749    0.00343    0.00768
O2    6    0.081801    0.828659    0.323643    11.00000    0.08413    0.08910 =
         0.05403    0.01075   -0.01072   -0.02099
H1E   2    0.262520    0.593276    0.179537    11.00000   -1.50000
H1D   2    0.103447    0.557436    0.203507    11.00000   -1.50000
H2B   2    0.188070    0.838045    0.326086    11.00000   -1.50000
H2A   2    0.069960    0.811498    0.281559    11.00000   -1.50000
C1    1    0.685208    0.125363    0.389486    11.00000    0.08461    0.05095 =
         0.08019    0.00044   -0.01802    0.00027
AFIX 137
H1B   2    0.759152    0.065409    0.364230    11.00000   -1.50000
H1A   2    0.578215    0.098776    0.409416    11.00000   -1.50000
H1C   2    0.746581    0.146234    0.427989    11.00000   -1.50000
AFIX   0
C2    1    0.493778    0.347350    0.379329    11.00000    0.03307    0.05445 =
         0.05904   -0.00480   -0.01307    0.00228
C3    1    0.428896    0.450349    0.342376    11.00000    0.05340    0.07204 =
         0.04386    0.00538   -0.00204    0.00542
AFIX  43
H3A   2    0.462638    0.462836    0.293308    11.00000   -1.20000
AFIX   0
C4    1    0.316742    0.532918    0.377201    11.00000    0.04757    0.05223 =
         0.04115    0.00370   -0.00422    0.00511
AFIX  43
H4A   2    0.270937    0.599595    0.350796    11.00000   -1.20000
AFIX   0
C5    1    0.268893    0.520806    0.450421    11.00000    0.04469    0.03834 =
         0.03876    0.00406   -0.00586   -0.00819
C6    1    0.331683    0.418859    0.487358    11.00000    0.05388    0.04677 =
         0.03230    0.00187   -0.00364   -0.01748
AFIX  43
H6    2    0.297257    0.407278    0.536434    11.00000   -1.20000
AFIX   0
C7    1    0.444255    0.333902    0.453079    11.00000    0.05905    0.04693 =
         0.04464    0.00757   -0.00977   -0.01033
AFIX  43
H7    2    0.487764    0.266694    0.479508    11.00000   -1.20000
AFIX   0
C8    1    0.150945    0.608985    0.487520    11.00000    0.03945    0.04270 =
         0.04369    0.00046   -0.00664   -0.00788
C9    1   -0.027623    0.773062    0.508210    11.00000    0.04872    0.05142 =
         0.04247    0.00166   -0.00036   -0.00778
C10   1   -0.007720    0.708787    0.573973    11.00000    0.04481    0.05004 =
         0.04490   -0.00922   -0.00446   -0.00902
C11   1   -0.087575    0.750431    0.638495    11.00000    0.05221    0.06607 =
         0.05402    0.00068   -0.00429   -0.00376
AFIX  43
H11   2   -0.074585    0.707811    0.682606    11.00000   -1.20000
AFIX   0
C12   1   -0.186873    0.857772    0.634094    11.00000    0.05850    0.06344 =
         0.06327   -0.00855    0.00035   -0.00215
AFIX  43
H12   2   -0.243861    0.887973    0.676286    11.00000   -1.20000
AFIX   0
C13   1   -0.204962    0.922950    0.568323    11.00000    0.06170    0.05463 =
         0.06779   -0.00560    0.00122    0.01007
AFIX  43
H13   2   -0.270978    0.996114    0.567825    11.00000   -1.20000
AFIX   0
C14   1   -0.127371    0.881243    0.504503    11.00000    0.07007    0.04772 =
         0.06698    0.00226   -0.01484    0.00646
AFIX  43
H14   2   -0.141194    0.923935    0.460458    11.00000   -1.20000
AFIX   0
C15   1    1.090136    0.054155    0.107181    11.00000    0.06288    0.05098 =
         0.11152    0.00646    0.00316   -0.00078
AFIX 137
H15C  2    1.179274    0.085690    0.075838    11.00000   -1.50000
H15A  2    1.000531    0.037176    0.078736    11.00000   -1.50000
H15B  2    1.142854   -0.015013    0.132635    11.00000   -1.50000
AFIX   0
C16   1    0.912145    0.277164    0.115819    11.00000    0.04683    0.04672 =
         0.05612    0.00294   -0.00549   -0.00807
C17   1    0.917572    0.280814    0.041670    11.00000    0.05543    0.04530 =
         0.06493   -0.00672    0.00010   -0.00163
AFIX  43
H17   2    0.968702    0.216762    0.017077    11.00000   -1.20000
AFIX   0
C18   1    0.845507    0.381787    0.003119    11.00000    0.06015    0.05163 =
         0.03980   -0.00717   -0.00708   -0.00968
AFIX  43
H18   2    0.851384    0.384326   -0.047278    11.00000   -1.20000
AFIX   0
C19   1    0.766418    0.477066    0.038010    11.00000    0.04771    0.03344 =
         0.04720   -0.00422    0.00052   -0.00423
C20   1    0.766587    0.471851    0.113121    11.00000    0.07265    0.05250 =
         0.04093    0.00232   -0.00782   -0.00466
AFIX  43
H20   2    0.719111    0.536286    0.138011    11.00000   -1.20000
AFIX   0
C21   1    0.836075    0.372604    0.151133    11.00000    0.07837    0.05269 =
         0.04816    0.01046    0.00141   -0.00503
AFIX  43
H21   2    0.831453    0.370123    0.201505    11.00000   -1.20000
AFIX   0
C22   1    0.691731    0.579106   -0.000942    11.00000    0.04917    0.04113 =
         0.04820   -0.00278   -0.00269   -0.01405
C23   1    0.601064    0.706217   -0.091194    11.00000    0.03859    0.04164 =
         0.05075   -0.00023   -0.00649   -0.00711
C24   1    0.562172    0.763652   -0.156588    11.00000    0.06928    0.06379 =
         0.05196    0.00812   -0.01114   -0.02107
AFIX  43
H24   2    0.596542    0.729724   -0.200183    11.00000   -1.20000
AFIX   0
C25   1    0.470261    0.873459   -0.154936    11.00000    0.07670    0.06098 =
         0.06714    0.02208   -0.03359   -0.02536
AFIX  43
H25   2    0.442776    0.914657   -0.198373    11.00000   -1.20000
AFIX   0
C26   1    0.417765    0.924024   -0.090140    11.00000    0.06345    0.04740 =
         0.07934    0.00355   -0.02009   -0.00050
AFIX  43
H26   2    0.356434    0.998538   -0.091090    11.00000   -1.20000
AFIX   0
C27   1    0.454127    0.866739   -0.024512    11.00000    0.06289    0.04672 =
         0.06950   -0.00839   -0.00924   -0.00529
AFIX  43
H27   2    0.417244    0.899872    0.019171    11.00000   -1.20000
AFIX   0
C28   1    0.548488    0.757200   -0.026909    11.00000    0.06208    0.04567 =
         0.03928    0.00033   -0.00703   -0.00347
HKLF 4
REM  cu-mn-t in P -1
REM R1 =  0.0586 for   3344 Fo > 4sig(Fo)  and  0.1158 for all   5805 data
REM    384 parameters refined using      6 restraints
END
WGHT      0.0351      0.0000
REM Highest difference peak  0.746,  deepest hole -0.587,  1-sigma level  0.106
Q1    1   0.5360  0.8887  0.3196  11.00000  0.05    0.70
Q2    1   0.8029  0.7773  0.2176  11.00000  0.05    0.61
;
