# Supplementary material for: Bis{2-[4-(methyl­sulfan­yl)phen­yl]-1H-benzimidazol-3-ium} tetra­bromido­cuprate(II) dihydrate
Source: Acta Crystallogr Sect E Struct Rep Online. 2011 Apr 13;67(Pt 5):m578. doi: 10.1107/S1600536811012840 (PMC3089137; doi:10.1107/S1600536811012840)
Supplement: Supplementary file 2 [file e-67-0m578-Isup2.hkl]

#
# h,k,l, Fc-squared, Fo-squared, sigma(Fo-squared) and status flag
#
data_I
_shelx_title ' cu-mn-t in P -1'
_shelx_refln_list_code          4
_shelx_F_calc_maximum      437.19
_exptl_crystal_F_000       886.00
_reflns_d_resolution_high  0.8412
 
loop_
 _symmetry_equiv_pos_as_xyz
 'x, y, z'
 '-x, -y, -z'
 
_cell_length_a     7.6878
_cell_length_b    11.8358
_cell_length_c    18.5485
_cell_angle_alpha  85.305
_cell_angle_beta   84.778
_cell_angle_gamma  80.692
 
_shelx_F_squared_multiplier     1.000
 
loop_
 _refln_index_h
 _refln_index_k
 _refln_index_l
 _refln_F_squared_calc
 _refln_F_squared_meas
 _refln_F_squared_sigma
 _refln_observed_status
   1   0   0     1926.13     1938.71     72.75 o
   2   0   0     4167.59     4352.74    109.29 o
   3   0   0     3025.07     2940.55    132.86 o
   4   0   0     7808.26     8252.30    450.80 o
   5   0   0       56.89        0.00     24.83 o
   6   0   0      217.82      145.14     57.61 o
   7   0   0      758.78      799.91    105.81 o
   8   0   0       10.44      116.68     70.53 o
  -8   1   0      157.73      237.88     84.42 o
  -7   1   0      434.74      513.15    107.20 o
  -6   1   0     3002.21     3060.02    151.42 o
  -5   1   0      984.85      953.58     60.92 o
  -4   1   0      741.17      675.47     53.10 o
  -3   1   0      189.21      185.21     22.18 o
  -2   1   0    15938.91    16589.91    317.93 o
  -1   1   0     1466.89     1633.08     58.28 o
   1   1   0    10060.85    10396.35    125.80 o
   2   1   0     6586.28     6751.20    159.40 o
   3   1   0      240.70      271.09     44.22 o
   4   1   0      298.60      158.27     51.85 o
   5   1   0     1673.09     1681.76    162.99 o
   6   1   0     1042.67     1283.14    157.40 o
   7   1   0      926.49     1087.39    120.23 o
   8   1   0      226.30      346.45     93.30 o
   9   1   0       71.07       89.27     66.27 o
  -8   2   0      231.13      263.45     95.43 o
  -7   2   0       48.94       33.55     35.58 o
  -6   2   0        6.15       41.06     58.83 o
  -5   2   0      108.46       86.37     34.36 o
  -4   2   0     2757.55     2819.83    146.57 o
  -3   2   0     2087.20     2077.57    112.23 o
  -2   2   0     2374.72     2525.40    118.07 o
  -1   2   0     5301.32     5488.44     90.02 o
   0   2   0    46942.57    47585.74    407.72 o
   1   2   0     5292.44     5428.32     97.16 o
   2   2   0    55602.46    55770.80    636.51 o
   3   2   0     1191.28     1188.94     97.99 o
   4   2   0     4994.81     5216.46    234.78 o
   5   2   0       28.96        0.00     29.23 o
   6   2   0      309.30      234.24     55.88 o
   7   2   0        2.39       20.78     36.15 o
   8   2   0       40.95        0.00     34.27 o
   9   2   0      110.61      118.88    112.16 o
  -8   3   0      130.89      241.20     92.73 o
  -7   3   0      660.43      794.62    136.86 o
  -6   3   0      176.00      261.07     87.34 o
  -5   3   0       11.02        0.00     35.51 o
  -4   3   0     2885.09     2763.33    154.07 o
  -3   3   0     3462.96     3175.08    152.28 o
  -2   3   0      783.32      712.69     40.76 o
  -1   3   0      459.40      457.83     31.72 o
   0   3   0    21773.39    21748.70    237.81 o
   1   3   0      529.95      460.76     48.28 o
   2   3   0      458.24      360.64     54.38 o
   3   3   0      279.18      289.58     54.63 o
   4   3   0      110.09       62.24     32.37 o
   5   3   0        2.52        2.88     33.81 o
   6   3   0      499.21      583.63    106.40 o
   7   3   0        5.32        0.00     45.48 o
   8   3   0      357.56      271.04     80.17 o
   9   3   0       12.82        0.00     61.77 o
  -8   4   0        0.24        0.00     79.39 o
  -7   4   0      316.07      329.23     90.17 o
  -6   4   0      207.70      222.52     67.28 o
  -5   4   0      767.88      902.32    129.14 o
  -4   4   0      700.68      661.49     77.32 o
  -3   4   0      906.67      915.41     91.25 o
  -2   4   0     4668.80     4399.35    105.83 o
  -1   4   0     6753.99     6490.37    158.27 o
   0   4   0     4594.30     4365.53    137.85 o
   1   4   0       53.79       26.14     17.17 o
   2   4   0     1882.24     1769.26    127.84 o
   3   4   0    10132.08    10546.19    356.82 o
   4   4   0     2934.14     2506.56    191.03 o
   5   4   0      263.99      164.14     53.85 o
   6   4   0     3665.06     3884.72    334.20 o
   7   4   0       40.33       15.60     24.34 o
   8   4   0        8.86       24.39     65.32 o
   9   4   0      147.20       55.16     86.82 o
  -7   5   0     1363.61     1469.54    231.03 o
  -6   5   0        3.00       75.75     51.26 o
  -5   5   0     2427.69     2615.31    220.64 o
  -4   5   0        1.72        0.00     31.60 o
  -3   5   0     4669.16     3976.06    125.21 o
  -2   5   0     4590.62     4458.49    132.16 o
  -1   5   0     2240.49     2150.00    110.15 o
   0   5   0     8541.42     7546.84    222.97 o
   1   5   0      116.23       69.84     32.70 o
   2   5   0     2009.03     1987.16    118.05 o
   3   5   0     2179.80     2073.62    163.44 o
   4   5   0     7978.82     7950.28    359.36 o
   5   5   0      441.74      296.43    121.63 o
   6   5   0     1081.22     1094.77    178.94 o
   7   5   0        9.55       55.63     60.55 o
   8   5   0      114.42      127.88    111.30 o
  -7   6   0       13.57        0.00     69.79 o
  -6   6   0      454.50      482.90    113.49 o
  -5   6   0       34.18       53.08     42.27 o
  -4   6   0     8417.61     8606.54    325.21 o
  -3   6   0      467.92      495.53     51.09 o
  -2   6   0     7207.32     6884.22    212.86 o
  -1   6   0      248.71      210.62     40.15 o
   0   6   0     7662.08     7872.23    248.11 o
   1   6   0      465.12      433.09     61.65 o
   2   6   0      153.51       90.99     32.30 o
   3   6   0      573.31      518.95     84.20 o
   4   6   0     2644.21     2853.96    222.80 o
   5   6   0       30.45       23.83     59.97 o
   6   6   0       89.31      319.89    122.44 o
   7   6   0       33.54        1.43     57.62 o
   8   6   0      356.82      351.70    114.98 o
  -7   7   0       89.03      136.81     60.44 o
  -6   7   0      220.68      208.35     62.55 o
  -5   7   0      230.74      264.67     72.98 o
  -4   7   0      839.57      745.90    101.57 o
  -3   7   0     2961.35     3016.76    180.14 o
  -2   7   0      353.54      278.28     49.72 o
  -1   7   0       10.13        5.16     19.67 o
   0   7   0      192.45      294.87     63.94 o
   1   7   0     1295.03     1212.17     94.51 o
   2   7   0      289.40      230.52     36.86 o
   3   7   0      845.04      856.38    109.81 o
   4   7   0     3475.50     3499.34    251.77 o
   5   7   0      253.91      204.23     53.87 o
   6   7   0      447.97      317.03    143.90 o
   7   7   0       33.17       83.01     48.08 o
   8   7   0      196.56      303.67    150.42 o
  -6   8   0       17.11       27.16     52.97 o
  -5   8   0        6.02        0.00     48.99 o
  -4   8   0      691.20      589.12    111.74 o
  -3   8   0      925.17     1072.97    110.65 o
  -2   8   0     2774.62     2778.07    161.27 o
  -1   8   0        3.46        2.93     27.93 o
   0   8   0      139.73      108.93     38.62 o
   1   8   0     1911.79     1783.36    119.98 o
   2   8   0      712.10      614.02     67.26 o
   3   8   0     2962.53     2954.95    201.87 o
   4   8   0       59.93        0.00     45.93 o
   5   8   0        0.08      143.17     87.76 o
   6   8   0       12.41       36.08     87.58 o
   7   8   0       90.09       96.19     75.59 o
   8   8   0       45.29       34.41    101.94 o
  -5   9   0      155.22      279.63     92.85 o
  -4   9   0       16.61       32.86     66.86 o
  -3   9   0      309.46      354.39     78.62 o
  -2   9   0      824.57      833.25     92.71 o
  -1   9   0     1965.26     1936.32    156.15 o
   0   9   0        4.13       64.91     33.36 o
   1   9   0      620.41      558.71     77.18 o
   2   9   0       84.62       76.53     32.11 o
   3   9   0        3.66        0.00     21.96 o
   4   9   0     1512.30     1481.90    149.67 o
   5   9   0        0.03      112.30     58.23 o
   6   9   0      101.79        0.00     58.27 o
   7   9   0        6.22        0.00    127.47 o
  -5  10   0      457.35      577.09    145.91 o
  -4  10   0        2.57       44.95     47.53 o
  -3  10   0      532.02      618.12    113.09 o
  -2  10   0     1300.16     1463.18    132.13 o
  -1  10   0     3245.94     3393.81    246.99 o
   0  10   0      219.33        0.00     72.32 o
   1  10   0       13.98        0.00     48.05 o
   2  10   0     2186.38     2076.90    192.10 o
   3  10   0      670.68      749.86    144.36 o
   4  10   0      212.26       61.58     81.99 o
   5  10   0       28.07        0.00    117.24 o
   6  10   0        3.12      261.49    183.41 o
   7  10   0       70.67       67.03     66.29 o
  -4  11   0      135.98      370.55    102.86 o
  -3  11   0       50.08        0.00     51.13 o
  -2  11   0       28.16       28.88     31.19 o
  -1  11   0      816.61      891.51    129.42 o
   0  11   0      283.49      259.52     67.11 o
   1  11   0      297.89      243.06     64.00 o
   2  11   0        0.62       59.57     55.38 o
   3  11   0       40.02       44.67     63.74 o
   4  11   0      198.60      248.82    217.37 o
   5  11   0        4.62      152.60    247.14 o
   6  11   0       26.22      121.44    118.55 o
  -3  12   0       72.20      175.20     96.59 o
  -2  12   0       35.64      112.06     65.27 o
  -1  12   0       82.70        0.00     27.81 o
   0  12   0      320.49      201.84     46.00 o
   1  12   0      852.62      830.51    129.85 o
   2  12   0       17.62        0.00     57.43 o
   3  12   0      177.13      179.63     65.68 o
   4  12   0       40.98       65.00    114.72 o
   5  12   0        2.07        0.00    115.54 o
  -2  13   0       42.25        6.96     94.91 o
  -1  13   0        0.55        5.22     62.39 o
   0  13   0        1.84        0.00     50.12 o
   1  13   0        5.25       17.81     51.06 o
   2  13   0      325.26      301.46     76.80 o
   3  13   0        3.47       44.15     69.29 o
   4  13   0        0.07       38.39     92.60 o
   1  14   0      379.55      483.95    108.20 o
  -4 -13   1       57.17       31.11     73.40 o
  -3 -13   1        7.60       37.34     44.74 o
  -2 -13   1       65.44       12.28     41.96 o
  -1 -13   1      213.57       99.80     56.00 o
   0 -13   1        3.70       50.81     48.93 o
   1 -13   1       27.20       62.80     78.19 o
  -5 -12   1       29.57        0.00    109.50 o
  -4 -12   1        6.36        0.00     77.08 o
  -3 -12   1      320.08      201.68    101.54 o
  -2 -12   1      207.99       72.81     43.50 o
  -1 -12   1       90.89      199.78     52.48 o
   0 -12   1      315.36      258.27     90.83 o
   1 -12   1       32.99       35.56     24.92 o
   2 -12   1      165.86      233.50    128.83 o
   3 -12   1       83.55      111.00     99.65 o
  -6 -11   1       71.32      193.81    121.50 o
  -5 -11   1       11.36        6.71    113.13 o
  -4 -11   1        4.21       22.98     80.59 o
  -3 -11   1       24.01        0.00     35.36 o
  -2 -11   1       40.85      108.65     95.77 o
  -1 -11   1       10.09        0.05     44.15 o
   0 -11   1        0.73        0.00     49.70 o
   1 -11   1       35.15        0.00     50.23 o
   2 -11   1      762.94      902.63    135.17 o
   3 -11   1      101.58        0.00    115.91 o
   4 -11   1       70.82       29.57     45.86 o
  -7 -10   1        0.58        0.00     88.04 o
  -6 -10   1      118.72      116.71    111.90 o
  -5 -10   1      230.38      226.39    204.76 o
  -4 -10   1      827.12      526.92    142.46 o
  -3 -10   1        0.87        0.00     65.46 o
  -2 -10   1      812.06      937.24    120.30 o
  -1 -10   1     1008.25     1109.15    151.57 o
   0 -10   1      310.27      151.32     72.26 o
   1 -10   1      824.24     1006.21    110.56 o
   2 -10   1      741.20      721.14     95.05 o
   3 -10   1      401.99      525.73    114.41 o
   4 -10   1       21.58        0.00     47.48 o
   5 -10   1        0.91        0.00     47.70 o
  -7  -9   1       53.77      171.85    165.81 o
  -6  -9   1        8.48       16.19     50.53 o
  -5  -9   1      129.31        0.00     66.05 o
  -4  -9   1      383.92      341.78     66.77 o
  -3  -9   1     1565.17     1441.48    175.07 o
  -2  -9   1        6.23        0.00     42.52 o
  -1  -9   1      316.00      252.66     62.98 o
   0  -9   1     1333.04     1325.77    141.45 o
   1  -9   1      281.59      185.56     69.78 o
   2  -9   1     1224.62     1226.71    129.18 o
   3  -9   1     3089.67     3169.82    229.98 o
   4  -9   1        6.01       37.50     47.23 o
   5  -9   1      283.72      121.47    113.98 o
  -8  -8   1       52.53        0.00     78.37 o
  -7  -8   1        5.14       40.82     88.81 o
  -6  -8   1      462.96      585.08    122.56 o
  -5  -8   1       67.14       10.33     51.28 o
  -4  -8   1      820.01      808.14    130.30 o
  -3  -8   1      440.60      533.80     86.09 o
  -2  -8   1     3915.36     4148.38    271.85 o
  -1  -8   1        3.10        4.39     24.20 o
   0  -8   1      406.99      331.09     76.47 o
   1  -8   1       18.52        0.00     18.73 o
   2  -8   1      605.98      608.62     72.37 o
   3  -8   1      350.63      410.63     68.46 o
   4  -8   1     1480.65     1213.75    168.64 o
   5  -8   1       46.27      113.19     85.65 o
   6  -8   1      180.88      206.50    110.73 o
  -8  -7   1      145.16       95.99     84.92 o
  -7  -7   1        4.74        0.00    105.54 o
  -6  -7   1        2.28        0.00     57.12 o
  -5  -7   1      123.65      136.10     67.74 o
  -4  -7   1      345.67      340.78     79.61 o
  -3  -7   1     1353.01     1291.64    140.16 o
  -2  -7   1       83.35       86.41     39.17 o
  -1  -7   1      546.68      494.63     82.85 o
   0  -7   1      639.96      655.15     95.32 o
   1  -7   1       24.70       17.13     21.46 o
   2  -7   1       55.23        1.45     16.03 o
   3  -7   1     3177.77     3132.20    174.45 o
   4  -7   1       23.15        6.48     33.62 o
   5  -7   1        1.57       39.55     39.56 o
   6  -7   1       90.42      102.75     65.99 o
   7  -7   1        0.31       37.66     58.36 o
  -8  -6   1        1.63       15.19     49.69 o
  -7  -6   1        9.14        0.00     91.89 o
  -6  -6   1      775.42      498.90    131.56 o
  -5  -6   1      709.92      694.45    138.79 o
  -4  -6   1     1179.84     1236.10    150.89 o
  -3  -6   1       19.27        0.00     22.60 o
  -2  -6   1     4456.87     4675.14    245.02 o
  -1  -6   1     6364.37     6267.74    279.18 o
   0  -6   1     3801.44     3824.71    214.40 o
   1  -6   1      230.42      265.98     40.05 o
   2  -6   1     1191.46     1043.74     87.84 o
   3  -6   1     1660.72     1610.23     93.21 o
   4  -6   1      681.51      594.60     88.62 o
   5  -6   1     2497.07     2719.63    223.01 o
   6  -6   1       47.35       62.29     50.35 o
   7  -6   1      564.25      569.82    126.35 o
  -8  -5   1       21.71       85.13    100.44 o
  -7  -5   1      169.64      291.56     97.17 o
  -6  -5   1      277.67      251.98     75.00 o
  -5  -5   1       99.56      100.53     43.41 o
  -4  -5   1     1280.35     1174.66    162.21 o
  -3  -5   1      667.29      643.36     96.02 o
  -2  -5   1     2432.76     2303.07    197.16 o
  -1  -5   1      853.10      771.84     79.28 o
   0  -5   1     5863.55     5550.66    232.52 o
   1  -5   1     2413.65     2511.18    119.82 o
   2  -5   1     5157.21     4998.23    149.71 o
   3  -5   1      373.19      323.11     32.93 o
   4  -5   1       14.55       21.17     29.53 o
   5  -5   1      988.09      846.64    128.17 o
   6  -5   1     2437.90     2716.00    250.06 o
   7  -5   1       18.43       49.63     56.46 o
  -8  -4   1      387.49      541.68    112.30 o
  -7  -4   1       21.83       67.99     52.48 o
  -6  -4   1      649.43      586.33    112.06 o
  -5  -4   1       35.68       15.81     26.52 o
  -4  -4   1     9270.93     9003.15    369.88 o
  -3  -4   1    10010.48     9083.17    388.43 o
  -2  -4   1     1927.15     1936.08    176.04 o
  -1  -4   1      185.40      119.52     21.13 o
   0  -4   1    36225.86    35730.65    666.61 o
   1  -4   1      227.57      196.31     32.67 o
   2  -4   1      354.15      352.22     31.29 o
   3  -4   1    17896.53    16841.15    403.98 o
   4  -4   1      552.66      499.90     89.27 o
   5  -4   1     1468.66     1565.73    174.21 o
   6  -4   1       15.72      116.45     66.61 o
   7  -4   1      659.13      559.38    122.73 o
   8  -4   1       92.44       74.96     43.67 o
  -9  -3   1      353.63      373.39    114.38 o
  -8  -3   1      239.46      245.25     77.38 o
  -7  -3   1       31.29       75.09     40.10 o
  -6  -3   1      981.53      844.43    110.84 o
  -5  -3   1      846.25      828.07    102.59 o
  -4  -3   1     3862.29     3745.30    205.24 o
  -3  -3   1     4278.69     4369.64    220.89 o
  -2  -3   1     2456.68     2287.46    165.35 o
  -1  -3   1     4280.83     4113.06    128.92 o
   0  -3   1     8427.60     8163.37    162.10 o
   1  -3   1    20963.01    20959.30    282.02 o
   2  -3   1      482.79      425.53     29.31 o
   3  -3   1      127.52      129.17     54.07 o
   4  -3   1      638.77      724.23    104.36 o
   5  -3   1       12.72       25.49     29.73 o
   6  -3   1      137.00       55.68     27.40 o
   7  -3   1       13.56       36.52     26.94 o
   8  -3   1       32.64      157.21     63.85 o
  -9  -2   1       42.19      137.57     89.83 o
  -8  -2   1      539.16      654.81    130.12 o
  -7  -2   1       24.15       70.80     48.64 o
  -6  -2   1      154.49      162.41     50.71 o
  -5  -2   1        6.03       18.41     27.06 o
  -4  -2   1     8568.41     8648.84    297.44 o
  -3  -2   1      990.75     1004.27     90.35 o
  -2  -2   1     8384.20     8261.53    247.84 o
  -1  -2   1    16051.53    17158.52    350.54 o
   0  -2   1      596.87      615.09     34.85 o
   1  -2   1       18.45       24.10      6.27 o
   2  -2   1      686.62      614.69     76.85 o
   3  -2   1      935.45     1098.90    104.10 o
   4  -2   1       14.54       19.02     11.81 o
   5  -2   1      833.88      800.50     65.05 o
   6  -2   1     1569.76     1593.17    175.06 o
   7  -2   1      898.38     1162.66    163.92 o
   8  -2   1      396.78      391.03    123.15 o
  -9  -1   1       51.29       33.56     67.25 o
  -8  -1   1      137.08      127.56    110.40 o
  -7  -1   1        3.37        4.85     36.34 o
  -6  -1   1       77.17       27.74     36.73 o
  -5  -1   1      389.39      474.42     69.66 o
  -4  -1   1        0.08       17.39     22.03 o
  -3  -1   1     2321.15     2459.57    131.51 o
  -2  -1   1    14257.59    14826.83    296.15 o
  -1  -1   1     5922.44     6136.94    130.35 o
   1  -1   1     1815.75     1809.00     72.22 o
   2  -1   1      166.01      137.30     20.04 o
   3  -1   1      705.58      682.23     48.07 o
   4  -1   1     7068.15     6677.17    270.48 o
   5  -1   1       88.25       59.80     17.40 o
   6  -1   1       28.93       51.37     39.67 o
   7  -1   1      271.85      185.28     71.32 o
   8  -1   1        1.66        0.00     58.62 o
  -8   0   1      222.70      187.80     76.60 o
  -7   0   1       71.48       36.25     84.92 o
  -6   0   1      100.39       94.29     33.07 o
  -5   0   1     7420.62     7413.61    254.77 o
  -4   0   1     2071.65     1977.17    117.68 o
  -3   0   1        7.12       11.12      7.87 o
  -2   0   1     4192.40     4274.60     95.31 o
  -1   0   1    11327.49    11616.54    150.99 o
   1   0   1     7660.26     8450.62    105.94 o
   2   0   1     2310.88     2517.83     94.18 o
   3   0   1      568.90      501.24     55.01 o
   4   0   1       37.07       30.89     38.91 o
   5   0   1     2161.11     2356.82    172.67 o
   6   0   1     3009.73     3329.06    225.44 o
   7   0   1     1077.15     1275.86    138.23 o
   8   0   1      138.64       76.14     60.29 o
   9   0   1      456.34      721.35    173.19 o
  -8   1   1       18.67       54.53     51.84 o
  -7   1   1      143.49       91.77     63.50 o
  -6   1   1       32.12       21.54     19.86 o
  -5   1   1     6165.59     5828.33    226.57 o
  -4   1   1     2762.08     2660.62     93.94 o
  -3   1   1     2344.95     2332.15     68.02 o
  -2   1   1    12823.84    12795.63    215.23 o
  -1   1   1       81.75       88.62     11.31 o
   1   1   1     4245.19     4262.42    105.98 o
   2   1   1     2841.39     2932.20    124.10 o
   3   1   1      512.57      549.56     74.13 o
   4   1   1    11308.83    11688.03    452.45 o
   5   1   1      898.84      809.91    111.38 o
   6   1   1        1.12       30.07     50.26 o
   7   1   1     1699.49     2068.95    200.42 o
   8   1   1       39.05       28.47     54.40 o
   9   1   1        7.51       39.05     47.76 o
  -8   2   1      435.45      224.68    142.56 o
  -7   2   1      108.56       89.59     50.03 o
  -6   2   1      436.01      462.77     93.25 o
  -5   2   1     5448.20     5864.49    295.72 o
  -4   2   1    10803.69    10878.92    430.79 o
  -3   2   1      940.61      909.79     75.92 o
  -2   2   1     7763.28     8165.63    209.96 o
  -1   2   1      290.29      261.91     22.07 o
   0   2   1      593.47      617.99     30.51 o
   1   2   1    10128.52    10781.21    184.86 o
   2   2   1      297.86      227.21     38.80 o
   3   2   1     1557.62     1515.39    127.17 o
   4   2   1      651.81      615.29     87.20 o
   5   2   1     1034.21     1067.60    134.39 o
   6   2   1       23.52        2.96     55.07 o
   7   2   1     1127.39     1267.47    166.62 o
   8   2   1      434.06      273.00    156.82 o
   9   2   1      109.46       58.77     56.90 o
  -8   3   1        8.01        0.00     77.04 o
  -7   3   1       16.79        0.00     60.55 o
  -6   3   1       45.35       23.06     37.68 o
  -5   3   1      408.99      460.58     89.46 o
  -4   3   1      934.33      954.96    111.08 o
  -3   3   1      704.13      757.23     89.32 o
  -2   3   1      727.00      668.53     39.97 o
  -1   3   1        7.56        1.04      8.18 o
   0   3   1     4678.73     4343.47     90.07 o
   1   3   1     3009.97     2912.78    124.83 o
   2   3   1       84.19       76.65     21.68 o
   3   3   1     1845.26     1816.66    145.00 o
   4   3   1      287.78      352.05     71.25 o
   5   3   1      360.05      311.36     69.30 o
   6   3   1      554.28      434.56    106.56 o
   7   3   1      218.47      112.84     51.73 o
   8   3   1        0.04       75.38     55.08 o
   9   3   1      221.96      165.01    116.52 o
  -8   4   1      185.80      120.55    132.77 o
  -7   4   1      117.43      140.41     98.01 o
  -6   4   1       81.54       38.35     45.67 o
  -5   4   1     3014.63     3214.49    233.72 o
  -4   4   1     3372.79     3428.91    221.21 o
  -3   4   1     5661.82     5819.26    231.57 o
  -2   4   1     1179.93     1094.04     64.23 o
  -1   4   1      493.99      452.54     41.23 o
   0   4   1     8976.57     8743.87    191.74 o
   1   4   1       93.67       51.62     21.41 o
   2   4   1      123.84      136.83     21.64 o
   3   4   1      280.31      229.84     38.91 o
   4   4   1     9708.75     9505.53    380.23 o
   5   4   1     1801.96     1834.04    209.05 o
   6   4   1      465.24      335.56     87.95 o
   7   4   1       30.19       49.95     83.65 o
   8   4   1      401.20      450.02    183.12 o
   9   4   1       96.41       21.62     72.22 o
  -7   5   1      516.47      840.63    167.67 o
  -6   5   1      754.46      673.57    125.30 o
  -5   5   1      725.44      854.79    126.56 o
  -4   5   1      302.73      440.36     78.09 o
  -3   5   1      321.21      264.07     49.51 o
  -2   5   1    14888.52    14756.24    261.94 o
  -1   5   1        8.21       20.44     17.23 o
   0   5   1     5546.66     5059.59    163.65 o
   1   5   1     6851.64     6575.11    266.64 o
   2   5   1      662.98      633.51     62.01 o
   3   5   1     1386.61     1421.78    122.16 o
   4   5   1     1655.79     1620.04    159.43 o
   5   5   1      551.41      163.79    123.84 o
   6   5   1      504.35      508.78    115.09 o
   7   5   1      254.53      296.10    104.48 o
   8   5   1       20.23        3.29     70.79 o
  -7   6   1      116.10      100.94     60.88 o
  -6   6   1       52.65      118.74     57.12 o
  -5   6   1     1694.01     1803.05    196.14 o
  -4   6   1        3.40      216.73     72.84 o
  -3   6   1       34.12       36.99     13.79 o
  -2   6   1     4019.05     4036.71    169.46 o
  -1   6   1    11209.30    11720.11    333.92 o
   0   6   1     1447.75     1425.08     89.93 o
   1   6   1      349.68      293.57     64.84 o
   2   6   1     4047.61     4197.19    159.17 o
   3   6   1        5.89        0.00     24.22 o
   4   6   1     3255.71     3251.43    236.49 o
   5   6   1     4449.57     4691.55    354.19 o
   6   6   1      149.11       48.18    208.73 o
   7   6   1        8.48        0.00     41.54 o
   8   6   1      604.74      507.20    148.49 o
  -7   7   1      510.27      524.58    130.91 o
  -6   7   1        3.66        0.64     30.56 o
  -5   7   1      244.11      399.39    106.64 o
  -4   7   1     2894.52     2897.47    192.64 o
  -3   7   1       88.77      152.34     36.24 o
  -2   7   1     2063.05     1962.96    137.92 o
  -1   7   1      812.13      801.02     92.77 o
   0   7   1     1252.83     1088.76     89.98 o
   1   7   1       63.38       49.52     18.62 o
   2   7   1       40.81       26.61     30.18 o
   3   7   1       80.11       33.42     47.20 o
   4   7   1      241.70      330.67     74.96 o
   5   7   1        8.69       54.79     71.47 o
   6   7   1       52.14        0.00     80.17 o
   7   7   1        0.37       80.83     46.07 o
   8   7   1        9.40      146.36    117.94 o
  -6   8   1       42.89       68.88     83.63 o
  -5   8   1      200.36      372.67     85.15 o
  -4   8   1      175.82      157.71     56.83 o
  -3   8   1      657.84      718.23     88.48 o
  -2   8   1      702.20      684.03     87.66 o
  -1   8   1     1601.70     1724.59    147.58 o
   0   8   1        2.24        0.00     44.74 o
   1   8   1      576.44      622.49     92.42 o
   2   8   1       35.63       90.71     58.70 o
   3   8   1     1650.06     1614.27    118.98 o
   4   8   1     3102.07     3424.80    243.58 o
   5   8   1      413.15      459.92    238.31 o
   6   8   1       64.51        0.00     58.19 o
   7   8   1        0.42       71.96     80.32 o
   8   8   1      326.32      348.31    113.94 o
  -5   9   1       94.57       88.01     49.23 o
  -4   9   1       40.09      190.44     74.28 o
  -3   9   1      822.30      896.26    152.44 o
  -2   9   1     1509.42     1599.74    142.91 o
  -1   9   1     1771.40     1616.18    155.65 o
   0   9   1       90.52       12.63     61.64 o
   1   9   1      793.85      794.15    116.77 o
   2   9   1     1024.17     1150.03    123.77 o
   3   9   1      510.83      572.95    103.27 o
   4   9   1       66.73      114.15     80.81 o
   5   9   1      187.26      134.15    284.13 o
   6   9   1       64.31       46.06    160.12 o
   7   9   1       52.36      115.62     86.94 o
  -5  10   1        8.69      139.01     88.93 o
  -4  10   1      140.20      111.50     32.49 o
  -3  10   1      369.18      315.67     83.76 o
  -2  10   1     1704.37     1814.09    161.67 o
  -1  10   1      636.71      829.91    116.84 o
   0  10   1      360.91      289.86     72.04 o
   1  10   1       75.65       25.52     54.74 o
   2  10   1      237.15       80.44     46.03 o
   3  10   1        1.73        0.00     70.64 o
   4  10   1     1427.59     1492.33    345.37 o
   5  10   1       79.50        0.00    128.20 o
   6  10   1       80.12        0.00    105.02 o
   7  10   1        0.17       64.83    126.50 o
  -4  11   1        0.67        9.85     79.18 o
  -3  11   1        9.08       37.20     77.86 o
  -2  11   1      436.59      407.14    105.00 o
  -1  11   1     1222.75     1235.40    159.02 o
   0  11   1      320.03      297.76     59.68 o
   1  11   1      218.33      165.83     78.88 o
   2  11   1      440.61      570.05    104.36 o
   3  11   1       38.92       58.88     51.59 o
   4  11   1        5.47       85.37    111.23 o
   5  11   1      150.40      389.23    282.65 o
   6  11   1       14.39      614.45    235.47 o
  -3  12   1        9.25       74.66     89.69 o
  -2  12   1       83.82      200.76     94.68 o
  -1  12   1      175.20      142.21     75.82 o
   0  12   1       20.51       55.73     76.44 o
   1  12   1      353.46      411.95     82.28 o
   2  12   1      105.39      178.11     65.33 o
   3  12   1      285.86       81.68     96.44 o
   4  12   1      190.08      511.57    171.33 o
   5  12   1       21.06      166.69     82.91 o
  -2  13   1        1.05        0.00    117.96 o
  -1  13   1        8.56        0.00     60.53 o
   0  13   1      173.30      114.71     90.04 o
   1  13   1      474.51      325.20    127.24 o
   2  13   1       15.14        0.00     52.84 o
   3  13   1        0.32       76.57     68.95 o
   4  13   1       16.22       28.75     98.43 o
   1  14   1       32.61       21.25     34.91 o
   2  14   1      280.60      331.63     94.51 o
  -4 -13   2        6.00       21.11     39.23 o
  -3 -13   2      226.69      254.87    123.43 o
  -2 -13   2      171.60       35.41    123.36 o
  -1 -13   2       43.77        0.00     34.25 o
   0 -13   2      193.20      137.01     41.83 o
   1 -13   2       53.69       77.95     34.84 o
  -5 -12   2       35.46       17.36    103.40 o
  -4 -12   2       45.34       45.48     79.08 o
  -3 -12   2        8.75       56.69     73.08 o
  -2 -12   2       58.90       19.83     58.73 o
  -1 -12   2      109.95       83.76     47.79 o
   0 -12   2      214.04      188.43     62.03 o
   1 -12   2      437.03      459.31    100.34 o
   2 -12   2        0.07       37.56     68.18 o
   3 -12   2      545.94      508.90    126.44 o
  -6 -11   2      121.32       78.64    111.96 o
  -5 -11   2      207.51      165.42     89.25 o
  -4 -11   2       34.44      132.78    116.90 o
  -3 -11   2        5.01       22.53     94.89 o
  -2 -11   2        0.20       40.02     46.18 o
  -1 -11   2      330.51      183.81     96.99 o
   0 -11   2       84.57      127.21     45.50 o
   1 -11   2        6.23       66.09     36.97 o
   2 -11   2      116.93      118.24     42.07 o
   3 -11   2        1.00        0.00     27.94 o
   4 -11   2        2.67      101.80     84.89 o
  -7 -10   2        0.05        4.87     44.79 o
  -6 -10   2      208.43       94.97     90.33 o
  -5 -10   2        0.40      108.14     71.19 o
  -4 -10   2       25.13       69.90    110.13 o
  -3 -10   2      107.55       95.53     85.60 o
  -2 -10   2        3.34       80.54     28.79 o
  -1 -10   2      103.82       85.69     81.93 o
   0 -10   2       17.28       45.54     29.64 o
   1 -10   2      213.75      127.64     51.72 o
   2 -10   2     1331.88     1330.35    129.48 o
   3 -10   2     1150.70     1214.51    168.10 o
   4 -10   2        1.82       18.76     40.13 o
   5 -10   2       80.60      125.28     46.48 o
  -7  -9   2       49.85        0.00     90.48 o
  -6  -9   2      374.20      121.45     61.55 o
  -5  -9   2        0.57        0.59     52.85 o
  -4  -9   2     2117.92     1991.11    205.67 o
  -3  -9   2       92.70      111.32     40.52 o
  -2  -9   2     1203.96     1108.33    145.90 o
  -1  -9   2      118.56      127.12     43.35 o
   0  -9   2      779.68      815.28    130.13 o
   1  -9   2      151.70       98.57     30.09 o
   2  -9   2     1483.50     1469.79    121.14 o
   3  -9   2     1795.50     1728.68    145.98 o
   4  -9   2        2.31        2.30     45.00 o
   5  -9   2       38.87       49.73     61.27 o
  -8  -8   2      186.63      423.34    142.97 o
  -7  -8   2      104.43      196.11    140.55 o
  -6  -8   2        9.83      121.02     56.65 o
  -5  -8   2      182.13      165.53     70.10 o
  -4  -8   2      535.49      427.23     90.05 o
  -3  -8   2     1346.82     1464.63    167.24 o
  -2  -8   2      381.46      452.41     93.16 o
  -1  -8   2     3615.22     3617.02    242.98 o
   0  -8   2     3507.01     4002.59    257.74 o
   1  -8   2      646.14      603.99     69.86 o
   2  -8   2     1652.18     1703.75    126.31 o
   3  -8   2     7946.81     7956.69    267.46 o
   4  -8   2       24.70        0.00     39.82 o
   5  -8   2        8.93        0.00     48.71 o
   6  -8   2       31.97       47.93     42.05 o
  -8  -7   2       41.07      120.40    103.66 o
  -7  -7   2      199.74      177.40    101.61 o
  -6  -7   2      931.93      772.99    159.38 o
  -5  -7   2      108.47       77.12     42.90 o
  -4  -7   2      781.86      735.59    120.47 o
  -3  -7   2      480.62      530.30    100.00 o
  -2  -7   2     3082.95     3130.59    219.73 o
  -1  -7   2      633.52      641.05     95.24 o
   0  -7   2     1221.62     1134.22    125.31 o
   1  -7   2     2875.26     2858.54    151.25 o
   2  -7   2        4.33        3.39     19.13 o
   3  -7   2      431.45      400.29     51.55 o
   4  -7   2      466.85      432.55    103.41 o
   5  -7   2        2.91       92.98     23.61 o
   6  -7   2       26.37       17.85     47.36 o
   7  -7   2        5.09        0.00     81.52 o
  -8  -6   2      241.13      209.14     87.07 o
  -7  -6   2       12.87      113.14     52.58 o
  -6  -6   2        8.86       22.52     42.68 o
  -5  -6   2      162.94      108.11     61.71 o
  -4  -6   2       39.78       44.75     49.93 o
  -3  -6   2       57.16      112.93     39.69 o
  -2  -6   2        4.12        7.48     33.69 o
  -1  -6   2     9445.63     8955.14    266.74 o
   0  -6   2       65.63       59.24     32.45 o
   1  -6   2      107.27       75.87     33.52 o
   2  -6   2     2931.44     2979.82    152.01 o
   3  -6   2      605.29      654.88     62.86 o
   4  -6   2      140.31       51.82     32.46 o
   5  -6   2       14.67       19.21     48.40 o
   6  -6   2      712.46      889.14    150.08 o
   7  -6   2       53.35      110.95     44.50 o
  -8  -5   2      268.51      365.34    103.25 o
  -7  -5   2        1.18       15.23     77.71 o
  -6  -5   2      116.50        0.00    249.33 o
  -5  -5   2      398.30      239.57     73.45 o
  -4  -5   2      884.42      965.65    152.79 o
  -3  -5   2     1055.07      863.11    124.85 o
  -2  -5   2     6313.45     6595.57    355.70 o
  -1  -5   2     3792.68     3573.44    168.11 o
   0  -5   2    14716.00    13774.83    301.88 o
   1  -5   2     1555.17     1629.49     96.41 o
   2  -5   2     2028.48     1975.94    105.22 o
   3  -5   2      475.10      411.84     37.27 o
   4  -5   2      322.73      270.88     61.75 o
   5  -5   2      432.82      257.55     51.10 o
   6  -5   2      365.04      448.60    118.26 o
   7  -5   2      846.17      890.43    175.25 o
  -8  -4   2      112.49      101.48     43.70 o
  -7  -4   2       34.43       49.08     42.23 o
  -6  -4   2       54.80       36.29     84.23 o
  -5  -4   2      888.03      924.67    131.33 o
  -4  -4   2        0.38        4.31     29.03 o
  -3  -4   2      295.76      292.86     63.67 o
  -2  -4   2    11413.07    11129.16    537.06 o
  -1  -4   2     3743.79     3565.38    172.15 o
   0  -4   2    12121.68    12166.71    316.01 o
   1  -4   2    19610.13    20508.20    413.14 o
   2  -4   2    12508.19    12564.05    293.10 o
   3  -4   2      643.19      662.81     44.30 o
   4  -4   2       21.92       26.12     32.26 o
   5  -4   2      448.46      484.18     96.55 o
   6  -4   2     4229.98     4532.29    322.33 o
   7  -4   2       17.34       71.92     59.10 o
   8  -4   2        7.78      115.44     81.65 o
  -8  -3   2     1083.26     1345.73    179.22 o
  -7  -3   2        4.95        0.00     42.31 o
  -6  -3   2        8.98        0.00     28.25 o
  -5  -3   2       35.12       17.26     27.22 o
  -4  -3   2    12960.33    13031.34    428.75 o
  -3  -3   2       14.95       40.26     29.55 o
  -2  -3   2    13238.61    13108.17    535.36 o
  -1  -3   2     2114.60     2344.86    124.95 o
   0  -3   2    40711.80    42053.38    798.22 o
   1  -3   2      198.95      168.45     24.46 o
   2  -3   2     1565.09     1409.59     58.40 o
   3  -3   2     2211.13     1961.39     71.01 o
   4  -3   2      767.29      667.56    103.35 o
   5  -3   2      918.16      849.16    117.82 o
   6  -3   2       12.92        0.00     21.08 o
   7  -3   2     2291.71     2972.26    272.87 o
   8  -3   2      175.35      145.36     67.05 o
  -8  -2   2      130.93      156.68     77.71 o
  -7  -2   2       65.96       27.98     33.59 o
  -6  -2   2      294.77      279.56     48.04 o
  -5  -2   2      703.57      704.38     93.91 o
  -4  -2   2     5362.94     5345.84    236.35 o
  -3  -2   2     2113.16     2018.33    138.95 o
  -2  -2   2    27927.20    27631.25    703.62 o
  -1  -2   2    28719.39    29632.02    492.54 o
   0  -2   2    11322.62    11301.30    162.07 o
   1  -2   2    12693.23    13328.80    176.26 o
   2  -2   2      117.73       82.16     18.61 o
   3  -2   2     7126.53     6483.46    282.69 o
   4  -2   2      617.51      549.54     39.40 o
   5  -2   2      106.91       60.71     14.54 o
   6  -2   2      282.28      309.23     58.30 o
   7  -2   2       78.21       55.55     61.31 o
   8  -2   2      121.19      132.79     61.25 o
  -8  -1   2      825.76      767.30    174.95 o
  -7  -1   2       62.90       38.23     30.00 o
  -6  -1   2        5.99       37.26     25.41 o
  -5  -1   2      212.79      187.99     33.58 o
  -4  -1   2     8033.63     8250.39    231.94 o
  -3  -1   2     5118.65     4868.03    157.15 o
  -2  -1   2     2161.62     2198.86     81.57 o
  -1  -1   2      983.03     1073.22     49.89 o
   0  -1   2      918.48      991.23     43.33 o
   1  -1   2      167.73      166.14     16.87 o
   2  -1   2      915.28      995.43     64.62 o
   3  -1   2     1199.25     1219.72     81.31 o
   4  -1   2       66.63       66.10     25.48 o
   5  -1   2       13.37        0.00     17.31 o
   6  -1   2     2127.75     2109.35    176.13 o
   7  -1   2      491.72      643.37    118.22 o
   8  -1   2       58.50       25.38     64.49 o
  -8   0   2       23.16       77.08     50.93 o
  -7   0   2        4.07        0.00     22.89 o
  -6   0   2      171.89      130.67     62.52 o
  -5   0   2       21.55       22.90     24.87 o
  -4   0   2       14.51        6.04     13.85 o
  -3   0   2      798.37      911.23     52.81 o
  -2   0   2    13375.63    13935.62    183.75 o
  -1   0   2      813.43      901.07     40.76 o
   1   0   2     1130.02     1148.57     40.70 o
   2   0   2    17519.97    19075.16    436.27 o
   3   0   2      750.38      674.83     63.68 o
   4   0   2    10148.70    10182.10    332.10 o
   5   0   2      413.93      384.15     84.25 o
   6   0   2      640.71      518.76     85.56 o
   7   0   2      167.12      125.41     35.99 o
   8   0   2       56.14       34.55    120.02 o
   9   0   2        1.02        0.00     71.24 o
  -8   1   2      253.73      283.65    115.12 o
  -7   1   2       14.92        0.00     31.51 o
  -6   1   2      172.66      129.09     35.07 o
  -5   1   2     7304.66     7020.30    410.67 o
  -4   1   2    11097.27    10627.31    222.82 o
  -3   1   2      192.66      182.45     21.81 o
  -2   1   2    33074.35    33808.27    295.86 o
  -1   1   2      457.66      466.62     27.53 o
   0   1   2      184.07      161.66     15.58 o
   1   1   2     6824.60     9019.56    310.80 o
   2   1   2     5873.48     6283.22    217.29 o
   3   1   2     2128.88     2226.77    151.68 o
   4   1   2     2451.42     2311.12    177.27 o
   5   1   2     1598.24     1398.35    158.37 o
   6   1   2      872.74     1017.81    127.68 o
   7   1   2      554.59      777.54    127.92 o
   8   1   2        0.83        0.00     68.45 o
   9   1   2       30.29        0.00     93.36 o
  -8   2   2        2.93       15.49     52.74 o
  -7   2   2       17.14        0.00     78.98 o
  -6   2   2      143.29      143.97     50.01 o
  -5   2   2     2601.66     2625.92    150.19 o
  -4   2   2     3098.37     3171.85    145.99 o
  -3   2   2     3465.08     3377.92    130.10 o
  -2   2   2    12128.55    11483.46    241.91 o
  -1   2   2      768.02      746.48     37.84 o
   0   2   2     8338.95     8452.98    127.17 o
   1   2   2     1159.69     1195.48     57.43 o
   2   2   2   191136.16   191179.55   2341.42 o
   3   2   2     1164.15      962.93    105.18 o
   4   2   2    15618.88    15729.46    553.77 o
   5   2   2     1897.26     1946.31    190.71 o
   6   2   2      393.89      453.02    115.18 o
   7   2   2      152.46      119.16     48.15 o
   8   2   2        6.23       13.43     42.96 o
   9   2   2       21.59        0.00    118.09 o
  -8   3   2      542.83      641.98    277.72 o
  -7   3   2      106.83       69.78     62.81 o
  -6   3   2       28.46       43.45     43.90 o
  -5   3   2     1249.24     1395.67    143.93 o
  -4   3   2    17391.32    17539.42    468.64 o
  -3   3   2     3097.76     2838.19    168.64 o
  -2   3   2     5772.85     6004.41    122.33 o
  -1   3   2      265.01      269.21     30.19 o
   0   3   2      652.77      670.85     47.77 o
   1   3   2      985.13      955.83     69.84 o
   2   3   2       47.14       33.72     13.96 o
   3   3   2     3437.50     3339.18    300.18 o
   4   3   2     4901.99     5119.11    279.64 o
   5   3   2     1170.09     1200.97    150.67 o
   6   3   2        4.84        0.00     70.35 o
   7   3   2      289.24      213.12     80.18 o
   8   3   2      114.63       57.41     72.42 o
   9   3   2        0.69       10.88    107.29 o
  -8   4   2      134.10        0.00    103.51 o
  -7   4   2       10.40        0.00     60.79 o
  -6   4   2      799.65      864.19    128.60 o
  -5   4   2      100.83       42.25     47.50 o
  -4   4   2     1362.38     1260.17    133.84 o
  -3   4   2      455.18      426.92     62.85 o
  -2   4   2      607.34      617.95     46.17 o
  -1   4   2     2141.87     2217.06     94.83 o
   0   4   2     2398.28     2417.49    108.14 o
   1   4   2      290.69      265.96     42.90 o
   2   4   2     5370.78     5230.46    153.80 o
   3   4   2     3758.11     3891.81    217.07 o
   4   4   2    31744.95    31985.29    805.94 o
   5   4   2      146.68       96.59     36.50 o
   6   4   2       75.59      164.76    127.67 o
   7   4   2        7.44       31.92     93.39 o
   8   4   2       44.55       42.90     62.89 o
   9   4   2       67.02       86.97     57.01 o
  -7   5   2       15.24       15.67     60.99 o
  -6   5   2       79.43       66.35     46.59 o
  -5   5   2     2680.44     2846.86    223.98 o
  -4   5   2      738.12      773.44    106.39 o
  -3   5   2     2957.76     2882.68    173.13 o
  -2   5   2      406.75      380.01     52.16 o
  -1   5   2     2336.73     2358.23    122.47 o
   0   5   2      211.61      169.65     31.20 o
   1   5   2      817.86      857.84     96.27 o
   2   5   2     7375.86     7535.20    221.96 o
   3   5   2      135.67      121.74     56.57 o
   4   5   2     4097.93     3783.22    279.12 o
   5   5   2     1715.47     1894.53    222.13 o
   6   5   2        8.71        0.00    101.22 o
   7   5   2        3.02       75.28    105.82 o
   8   5   2       31.17       87.99     72.22 o
  -7   6   2      201.02      178.65     87.85 o
  -6   6   2        7.90        0.00     46.52 o
  -5   6   2     1021.09     1175.50    152.73 o
  -4   6   2     3583.70     3925.03    301.20 o
  -3   6   2       15.15       14.36     11.46 o
  -2   6   2     1918.75     1988.47    119.24 o
  -1   6   2     1902.50     2168.47    130.78 o
   0   6   2     9044.36     8762.61    375.35 o
   1   6   2      458.73      361.67     64.46 o
   2   6   2        1.23        0.00     32.09 o
   3   6   2       22.84        0.00     44.88 o
   4   6   2     4349.09     4638.44    280.72 o
   5   6   2      918.49      794.91    130.97 o
   6   6   2       50.39       37.97    161.13 o
   7   6   2        4.61       13.58    106.57 o
   8   6   2      250.32      307.64    125.22 o
  -7   7   2       90.38       55.61     93.90 o
  -6   7   2      504.12      599.70    128.26 o
  -5   7   2     1934.23     1899.82    185.88 o
  -4   7   2       31.19       26.43     33.34 o
  -3   7   2        8.34        2.23     20.36 o
  -2   7   2      593.34      606.06     73.35 o
  -1   7   2     3435.42     3222.61    189.24 o
   0   7   2     2178.96     1941.39    151.77 o
   1   7   2     1662.75     1659.54    158.64 o
   2   7   2     2973.11     2743.85    187.04 o
   3   7   2       33.69       39.15     39.39 o
   4   7   2      491.43      518.01    165.44 o
   5   7   2     1078.63     1185.15    161.92 o
   6   7   2      187.90      143.56     42.92 o
   7   7   2        6.36        1.05     63.61 o
   8   7   2        4.21       11.99     93.39 o
  -6   8   2       15.89       41.72    101.93 o
  -5   8   2       11.23       24.81     55.33 o
  -4   8   2     1914.54     2181.86    174.62 o
  -3   8   2     1024.23     1081.04    118.92 o
  -2   8   2     1862.90     1781.64    144.24 o
  -1   8   2      301.93      327.89     68.28 o
   0   8   2     6698.51     6981.90    380.62 o
   1   8   2     1469.27     1621.71    165.68 o
   2   8   2       33.96        0.00     26.21 o
   3   8   2      169.00      284.42     85.14 o
   4   8   2       16.71      245.83     84.67 o
   5   8   2       33.80        0.00    151.07 o
   6   8   2       24.43      114.25     70.26 o
   7   8   2       58.22        0.00    162.76 o
   8   8   2        0.33        0.00     83.99 o
  -5   9   2        0.20        0.00     76.23 o
  -4   9   2      216.40      223.46     74.32 o
  -3   9   2      157.98      221.96     60.95 o
  -2   9   2     1377.89     1218.76    124.41 o
  -1   9   2     1120.35     1254.65    144.25 o
   0   9   2       12.31        0.00     42.66 o
   1   9   2      293.62      202.94     46.81 o
   2   9   2      274.51      201.83     55.38 o
   3   9   2        6.02        8.11     64.25 o
   4   9   2      500.83      239.04    192.15 o
   5   9   2        0.04        0.00    109.79 o
   6   9   2       67.78       96.07    102.76 o
   7   9   2        0.46        0.00     66.24 o
  -5  10   2       76.29      140.92     97.46 o
  -4  10   2        1.24       87.91     64.63 o
  -3  10   2      332.57      299.57    102.25 o
  -2  10   2      178.90      241.50     59.01 o
  -1  10   2      689.71      894.70    132.46 o
   0  10   2     3815.83     4340.19    350.97 o
   1  10   2      364.75      387.86     81.19 o
   2  10   2      913.54      854.47    117.87 o
   3  10   2      621.88      411.05     96.47 o
   4  10   2      238.61      505.43    155.17 o
   5  10   2      188.78      565.40    210.25 o
   6  10   2       11.03        0.00     61.98 o
   7  10   2       13.06      162.41    119.91 o
  -4  11   2       61.67       16.52     61.20 o
  -3  11   2      492.69      637.66    130.86 o
  -2  11   2        2.54        0.00     29.17 o
  -1  11   2      294.43      334.84     73.64 o
   0  11   2      121.37      106.53     41.46 o
   1  11   2      805.75      648.16    146.43 o
   2  11   2      222.05      212.13     56.33 o
   3  11   2       83.72       94.79     79.85 o
   4  11   2       76.13      156.57     80.10 o
   5  11   2       49.91        0.00     62.65 o
   6  11   2        6.27      136.13     59.29 o
  -3  12   2       47.69        0.00     55.33 o
  -2  12   2       82.58       19.30     82.75 o
  -1  12   2      104.51      195.44     75.09 o
   0  12   2      585.34      564.31    124.15 o
   1  12   2      191.50      187.23     63.52 o
   2  12   2      214.38      215.74     70.08 o
   3  12   2        1.23        0.00     51.96 o
   4  12   2      287.15      188.96    150.71 o
   5  12   2       20.37        0.00     68.63 o
  -2  13   2       34.02       88.50     80.67 o
  -1  13   2       12.32      113.50     40.22 o
   0  13   2       20.95       54.98     45.64 o
   1  13   2      151.89      171.96     69.45 o
   2  13   2        1.03       57.66     49.29 o
   3  13   2      144.21       37.44    112.56 o
   4  13   2        3.09        0.00     94.60 o
   1  14   2       34.16       72.75     42.69 o
   2  14   2       14.72        0.00     52.68 o
  -4 -13   3        0.33      163.53    126.21 o
  -3 -13   3        5.30        0.00     68.25 o
  -2 -13   3      281.11      238.43     96.70 o
  -1 -13   3      264.01      295.89     78.14 o
   0 -13   3       47.80      119.40     38.17 o
   1 -13   3       14.96        0.00     41.16 o
  -5 -12   3      264.45      281.28     99.63 o
  -4 -12   3      107.19      147.22    102.32 o
  -3 -12   3      195.09      358.63    113.14 o
  -2 -12   3       33.40       51.57     40.15 o
  -1 -12   3      548.91      665.27    101.51 o
   0 -12   3      619.50      944.27    129.53 o
   1 -12   3       20.69       93.34     44.58 o
   2 -12   3        1.00        0.00     58.27 o
   3 -12   3      146.79      181.54    152.22 o
  -6 -11   3      184.70      374.27    126.58 o
  -5 -11   3        4.69        0.00     90.62 o
  -4 -11   3       21.41       67.73     60.81 o
  -3 -11   3       27.85       44.89    119.59 o
  -2 -11   3      831.94      777.99    131.87 o
  -1 -11   3       30.37       46.51     33.20 o
   0 -11   3       73.67       58.23     38.90 o
   1 -11   3      225.34      254.46     60.12 o
   2 -11   3      153.05       50.61     32.28 o
   3 -11   3       36.64       94.08     83.34 o
   4 -11   3      204.61        0.00     69.27 o
  -6 -10   3        1.09        0.00     79.03 o
  -5 -10   3      288.99      299.65    113.20 o
  -4 -10   3      133.69       86.86    130.20 o
  -3 -10   3        6.70       32.02     87.83 o
  -2 -10   3      272.28      311.66     84.72 o
  -1 -10   3      450.51      534.56     81.10 o
   0 -10   3       15.43        7.62     35.90 o
   1 -10   3       90.80      114.83     48.87 o
   2 -10   3        1.30        0.00     42.54 o
   3 -10   3        4.02       11.83     57.71 o
   4 -10   3      284.52      134.84     51.03 o
   5 -10   3       45.67       89.87     85.29 o
  -7  -9   3       19.02        0.00     69.55 o
  -6  -9   3       62.77       67.75     34.15 o
  -5  -9   3        0.29        0.00     54.16 o
  -4  -9   3       26.18       67.75     48.94 o
  -3  -9   3      777.27      864.46    204.59 o
  -2  -9   3       67.84      106.02     44.62 o
  -1  -9   3       36.66       40.79     32.49 o
   0  -9   3       83.61      157.11     57.25 o
   1  -9   3       57.92       50.73     37.29 o
   2  -9   3      124.58       70.11     34.10 o
   3  -9   3      690.08      718.30     88.75 o
   4  -9   3      256.83      267.13     49.61 o
   5  -9   3        8.42       44.88     71.39 o
  -7  -8   3        0.52        1.44     56.93 o
  -6  -8   3      402.28      316.83     82.11 o
  -5  -8   3       29.28       27.46     35.97 o
  -4  -8   3       34.11       74.14     82.93 o
  -3  -8   3       37.13       40.90     60.66 o
  -2  -8   3     8593.90     8592.12    377.94 o
  -1  -8   3      209.96      158.87     35.38 o
   0  -8   3       69.86       79.41     34.62 o
   1  -8   3     2308.35     2351.49    157.10 o
   2  -8   3     1990.15     2109.56    140.83 o
   3  -8   3     1276.95     1127.38    102.33 o
   4  -8   3      970.11      910.52    192.49 o
   5  -8   3      456.59      440.84     93.70 o
   6  -8   3       42.11      108.13     63.72 o
  -8  -7   3      189.11      136.47    107.47 o
  -7  -7   3       88.86       60.58     41.76 o
  -6  -7   3      360.47      262.58    120.90 o
  -5  -7   3       93.59       82.27     41.25 o
  -4  -7   3     1030.00      962.12    146.51 o
  -3  -7   3     2001.22     1775.47    234.04 o
  -2  -7   3      575.67      659.20    109.88 o
  -1  -7   3     3986.41     3734.24    214.78 o
   0  -7   3       83.00       57.26     25.14 o
   1  -7   3       89.23       33.90     21.48 o
   2  -7   3     1462.11     1530.58    113.23 o
   3  -7   3     4785.19     4954.82    198.56 o
   4  -7   3      258.77      280.27    104.76 o
   5  -7   3      777.18      746.03    131.92 o
   6  -7   3       44.76       93.84     50.90 o
   7  -7   3      330.51      542.37    114.85 o
  -8  -6   3        0.11        0.00     48.29 o
  -7  -6   3      371.95      410.99     94.14 o
  -6  -6   3      820.49      716.33    151.47 o
  -5  -6   3       12.43        9.83     31.10 o
  -4  -6   3        3.94       36.32     54.21 o
  -3  -6   3       55.56       61.27     60.83 o
  -2  -6   3     9288.21     9497.10    470.07 o
  -1  -6   3     6764.12     6520.97    269.10 o
   0  -6   3      104.54      133.00     30.25 o
   1  -6   3      942.72      907.23     85.01 o
   2  -6   3      423.00      469.11     55.75 o
   3  -6   3       70.99       71.47     37.91 o
   4  -6   3      171.58      136.61     35.92 o
   5  -6   3      166.22      120.50     78.90 o
   6  -6   3      482.00      582.03    114.03 o
   7  -6   3      143.99      117.51     51.89 o
  -8  -5   3      307.23      351.79     99.28 o
  -7  -5   3        4.02       15.62     31.76 o
  -6  -5   3      308.40      386.36    104.41 o
  -5  -5   3      223.32      238.60     71.60 o
  -4  -5   3      666.53      508.31    116.95 o
  -3  -5   3      408.83      471.90    129.47 o
  -2  -5   3       14.24        0.00     23.62 o
  -1  -5   3     1287.38     1152.87     75.26 o
   0  -5   3     5731.77     5472.09    169.30 o
   1  -5   3      626.75      589.29     63.19 o
   2  -5   3       27.19        8.67     19.58 o
   3  -5   3      178.31      185.53     27.35 o
   4  -5   3       98.27       49.38     23.56 o
   5  -5   3       66.69        0.58     49.26 o
   6  -5   3      183.66      336.68     86.43 o
   7  -5   3      209.00      288.57    151.03 o
  -8  -4   3        0.78        0.00     80.28 o
  -7  -4   3       29.22        6.43     42.61 o
  -6  -4   3      114.97      100.00     33.16 o
  -5  -4   3       10.20        0.00     34.16 o
  -4  -4   3      742.08      693.94    121.45 o
  -3  -4   3     2253.56     2124.41    261.10 o
  -2  -4   3     2181.70     2220.78    252.48 o
  -1  -4   3     1017.01      976.99     72.65 o
   0  -4   3     2479.29     2463.58    130.15 o
   1  -4   3     2742.15     2627.47    120.24 o
   2  -4   3     9115.02     8972.21    231.64 o
   3  -4   3     1343.98     1172.78    124.39 o
   4  -4   3     1793.36     1609.26    129.38 o
   5  -4   3      207.00      117.32     51.89 o
   6  -4   3      324.67      222.99    121.79 o
   7  -4   3     1559.23     1931.49    259.10 o
   8  -4   3       55.47      154.07     91.56 o
  -8  -3   3      168.21      195.63     89.44 o
  -7  -3   3      243.63      313.48     68.74 o
  -6  -3   3       46.85       21.05     28.15 o
  -5  -3   3     4140.70     4048.62    201.84 o
  -4  -3   3     1044.06     1040.39    152.83 o
  -3  -3   3      790.28      716.99    109.74 o
  -2  -3   3    14132.97    14726.94    472.13 o
  -1  -3   3     4978.01     5175.10    137.61 o
   0  -3   3      487.64      530.49     51.81 o
   1  -3   3    19340.60    19885.77    292.27 o
   2  -3   3     5210.51     4851.82    155.67 o
   3  -3   3     3981.07     3649.71    155.78 o
   4  -3   3       42.67       53.49     17.08 o
   5  -3   3     1529.98     1515.44    112.72 o
   6  -3   3       65.66        0.00     49.64 o
   7  -3   3      373.07      399.33    143.88 o
   8  -3   3      439.61      536.44    131.19 o
  -8  -2   3      208.42       31.78     92.51 o
  -7  -2   3       85.14        0.00     41.56 o
  -6  -2   3     1853.05     2040.00    145.64 o
  -5  -2   3        1.56       23.44     21.97 o
  -4  -2   3     4071.54     4079.27    174.99 o
  -3  -2   3     1806.80     1750.29    115.29 o
  -2  -2   3    20243.65    20524.50    422.45 o
  -1  -2   3     9801.79    10445.84    200.48 o
   0  -2   3      328.74      369.97     33.92 o
   1  -2   3      465.54      552.77     35.43 o
   2  -2   3    20586.66    20594.14    286.87 o
   3  -2   3      633.35      593.08     50.18 o
   4  -2   3      249.15      273.80     36.21 o
   5  -2   3     3000.97     2901.61    124.34 o
   6  -2   3        1.12        0.00     37.34 o
   7  -2   3     2193.72     2834.20    266.84 o
   8  -2   3      348.54      471.38    111.86 o
  -8  -1   3      662.23      533.62    176.52 o
  -7  -1   3      943.67     1022.80    129.15 o
  -6  -1   3       92.46       57.76     26.54 o
  -5  -1   3     1007.88      900.01     85.21 o
  -4  -1   3     3841.44     3818.54    159.42 o
  -3  -1   3      100.22       84.53     18.70 o
  -2  -1   3     4694.84     4965.40    160.88 o
  -1  -1   3     9301.65     9766.65    191.65 o
   0  -1   3     8091.81     8700.13    174.66 o
   1  -1   3      593.95      636.50     37.20 o
   2  -1   3    13501.09    13715.20    311.83 o
   3  -1   3     8745.33     8202.09    228.94 o
   4  -1   3     3361.46     3284.06    191.50 o
   5  -1   3      629.91      584.28     85.19 o
   6  -1   3      182.89      216.11     59.10 o
   7  -1   3        0.25       64.00     46.93 o
   8  -1   3        7.58        0.00     60.69 o
  -8   0   3      111.28       71.85     73.08 o
  -7   0   3        9.63        0.00     52.40 o
  -6   0   3      757.07      740.03     81.57 o
  -5   0   3     3931.25     3939.68    182.89 o
  -4   0   3     3843.31     3600.85    157.11 o
  -3   0   3     2578.11     2489.70     99.70 o
  -2   0   3      518.38      481.16     31.09 o
  -1   0   3     1070.27     1069.59     49.20 o
   0   0   3      298.26      287.87     23.04 o
   1   0   3    22474.13    23494.09    254.94 o
   2   0   3       23.59       41.67     15.68 o
   3   0   3       25.61       36.90     19.26 o
   4   0   3      425.67      358.73     55.81 o
   5   0   3      225.88      180.57     37.20 o
   6   0   3      537.77      703.98     86.77 o
   7   0   3     2087.29     2102.20    202.01 o
   8   0   3       30.54      104.23     44.70 o
   9   0   3       50.59      230.14    146.80 o
  -8   1   3       16.39        3.12     81.06 o
  -7   1   3      162.80      182.99     79.51 o
  -6   1   3        2.56        0.00     24.07 o
  -5   1   3     1700.90     1747.02    105.98 o
  -4   1   3       69.53       49.66     17.40 o
  -3   1   3      589.36      554.63     42.66 o
  -2   1   3      291.94      317.39     37.02 o
  -1   1   3     2047.90     2014.58     72.07 o
   0   1   3    35623.05    37038.71    444.20 o
   1   1   3       74.20       94.30     11.84 o
   2   1   3     2896.39     2668.87    140.87 o
   3   1   3     1742.07     1736.52    117.31 o
   4   1   3    11519.30    11389.82    405.30 o
   5   1   3     2833.85     3178.30    215.93 o
   6   1   3     1434.86     1361.09    157.51 o
   7   1   3      155.67       86.28     34.06 o
   8   1   3        0.30      146.46     77.87 o
   9   1   3       63.04       34.65     75.94 o
  -8   2   3       93.89       78.46    109.41 o
  -7   2   3     1104.71     1085.51    181.61 o
  -6   2   3        2.95       59.09     39.04 o
  -5   2   3     2786.00     2628.74    301.00 o
  -4   2   3     7335.43     7274.80    165.16 o
  -3   2   3     1415.23     1484.49     61.28 o
  -2   2   3      416.60      443.08     35.93 o
  -1   2   3      979.07     1038.90     50.52 o
   0   2   3    12938.25    13627.21    187.38 o
   1   2   3    16190.61    17884.21    519.63 o
   2   2   3     6934.37     9096.16    333.87 o
   3   2   3     2881.55     2644.75    154.30 o
   4   2   3       19.85       24.71     37.54 o
   5   2   3     1971.87     2025.81    207.82 o
   6   2   3        3.96       60.43     54.72 o
   7   2   3     1555.75     1829.37    168.38 o
   8   2   3        3.80        0.00     48.98 o
   9   2   3       47.66        0.00     60.87 o
  -8   3   3       22.37       44.19     76.32 o
  -7   3   3      145.81       57.71     36.96 o
  -6   3   3      257.13      400.17     82.64 o
  -5   3   3      266.29      206.14     52.63 o
  -4   3   3     1303.31     1433.18    130.18 o
  -3   3   3    10037.16     9308.88    303.12 o
  -2   3   3     4362.48     4400.00    131.56 o
  -1   3   3     7900.98     8246.25    187.35 o
   0   3   3      143.88      190.36     35.51 o
   1   3   3     4271.71     4249.31    148.85 o
   2   3   3     6439.51     8330.79    263.36 o
   3   3   3     6387.29     6078.93    319.93 o
   4   3   3       65.26      102.94     46.76 o
   5   3   3     1882.51     1880.62    189.49 o
   6   3   3      530.47      616.76    122.65 o
   7   3   3        0.14        0.00     48.18 o
   8   3   3       94.50       12.20     41.35 o
   9   3   3      110.42      129.13     55.42 o
  -8   4   3      116.99      209.66     93.53 o
  -7   4   3      142.32       85.06    111.04 o
  -6   4   3      234.09      318.95    126.24 o
  -5   4   3      382.99      378.03     76.94 o
  -4   4   3     5856.04     5458.14    269.32 o
  -3   4   3      933.47      883.63     45.69 o
  -2   4   3     3815.50     3761.14    119.18 o
  -1   4   3     1953.20     2067.99    102.35 o
   0   4   3     6510.43     7128.38    218.17 o
   1   4   3     2730.89     2989.60    139.70 o
   2   4   3      585.71      702.00     62.40 o
   3   4   3     1741.09     2373.67    348.05 o
   4   4   3     6306.47     5656.20    344.44 o
   5   4   3      812.14      704.31    142.60 o
   6   4   3      328.67      392.07    121.52 o
   7   4   3      221.08      198.50    126.50 o
   8   4   3      200.60      135.60     95.91 o
   9   4   3        7.74        0.00     46.66 o
  -7   5   3       68.09       74.68     84.96 o
  -6   5   3       15.18       89.71    127.39 o
  -5   5   3      222.58      183.68     61.54 o
  -4   5   3      649.65      685.37    105.65 o
  -3   5   3     1627.45     1462.62     71.25 o
  -2   5   3      725.09      703.39     68.68 o
  -1   5   3      452.94      497.14     57.38 o
   0   5   3     7197.33     8201.17    306.27 o
   1   5   3      140.43      115.94     43.42 o
   2   5   3       12.64       57.53     30.53 o
   3   5   3      575.67      501.95     78.10 o
   4   5   3     3473.62     3475.27    239.79 o
   5   5   3       44.66       24.51     52.12 o
   6   5   3       13.30       18.94    108.21 o
   7   5   3        8.90        9.78     50.70 o
   8   5   3       94.80      164.58     63.85 o
  -7   6   3      149.33      330.13    108.64 o
  -6   6   3       17.39      102.17     54.71 o
  -5   6   3      876.37      899.29    131.82 o
  -4   6   3        1.90        0.00     25.95 o
  -3   6   3      552.76      527.16     58.77 o
  -2   6   3       17.51       23.24     17.15 o
  -1   6   3    14312.29    14755.90    336.41 o
   0   6   3      956.99     1059.53     97.64 o
   1   6   3      296.31      258.33     63.81 o
   2   6   3     4945.64     4739.31    235.53 o
   3   6   3      601.09      710.19    101.69 o
   4   6   3      679.99      618.69     98.70 o
   5   6   3      827.44      816.40    135.87 o
   6   6   3      525.88      530.56    133.65 o
   7   6   3      131.32      109.12     93.79 o
   8   6   3       90.41       68.42    113.87 o
  -6   7   3      109.04       28.71     54.71 o
  -5   7   3      339.84      210.34     71.83 o
  -4   7   3     3088.16     3329.36    212.35 o
  -3   7   3      217.50      204.85     35.92 o
  -2   7   3      547.49      501.29     64.22 o
  -1   7   3       16.38       19.64     15.30 o
   0   7   3    15914.27    17612.61    573.94 o
   1   7   3     1685.50     1777.22    167.14 o
   2   7   3       42.64       55.73     39.86 o
   3   7   3      607.99      557.09     92.64 o
   4   7   3     1503.80     1643.42    231.44 o
   5   7   3      146.64       66.46     30.08 o
   6   7   3        2.79       17.71     25.89 o
   7   7   3      129.43       70.63     50.24 o
   8   7   3       63.39       66.75     95.64 o
  -6   8   3      387.55      336.42    116.76 o
  -5   8   3      132.57       82.12     39.94 o
  -4   8   3      480.39      471.50     82.12 o
  -3   8   3      589.83      600.62     87.30 o
  -2   8   3       38.93       60.41     46.62 o
  -1   8   3      665.58      646.15     94.09 o
   0   8   3     1288.33     1418.04    173.26 o
   1   8   3     1511.30     1569.59    168.55 o
   2   8   3      352.26      282.76     60.02 o
   3   8   3        4.45       19.48     29.03 o
   4   8   3       11.01       40.09     63.19 o
   5   8   3      544.78      725.15    180.42 o
   6   8   3      199.09      251.50     88.02 o
   7   8   3      468.55      434.24    107.61 o
   8   8   3       39.20      157.31     76.08 o
  -5   9   3      482.53      460.61    121.20 o
  -4   9   3        0.71       19.94     49.32 o
  -3   9   3       39.52       17.51     27.18 o
  -2   9   3       26.31        0.00     27.70 o
  -1   9   3      452.53      444.08     87.80 o
   0   9   3     1796.02     2189.91    228.64 o
   1   9   3     1873.84     1831.39    190.35 o
   2   9   3      429.51      413.61     69.89 o
   3   9   3       24.55        0.00     41.61 o
   4   9   3      166.00      344.74     95.39 o
   5   9   3        6.34        7.09    159.82 o
   6   9   3       39.24        2.60    125.13 o
   7   9   3       27.48        0.00     93.17 o
  -5  10   3       66.21      119.43     81.49 o
  -4  10   3        3.78        0.00     50.04 o
  -3  10   3       56.28       53.54     40.55 o
  -2  10   3       26.46       56.68     56.80 o
  -1  10   3       14.55       47.89     25.92 o
   0  10   3      443.27      639.68    114.86 o
   1  10   3      342.88      462.64     97.23 o
   2  10   3       33.10       20.91     38.99 o
   3  10   3      368.21      455.64    104.07 o
   4  10   3      580.71      538.05    158.27 o
   5  10   3       76.94       23.34     83.15 o
   6  10   3      178.44       29.08    133.79 o
   7  10   3       14.41        0.00    155.16 o
  -4  11   3       21.08        0.00     75.60 o
  -3  11   3       58.12       27.51     42.55 o
  -2  11   3      124.35       52.89     53.01 o
  -1  11   3      794.14      805.23    137.33 o
   0  11   3      801.26     1089.19    168.61 o
   1  11   3        3.95        0.00     53.57 o
   2  11   3      738.07      713.43    126.81 o
   3  11   3      144.37       79.38     52.77 o
   4  11   3      192.51      245.88    135.28 o
   5  11   3      104.55      142.10     73.75 o
   6  11   3       26.84       36.93    177.10 o
  -3  12   3      290.95      445.49    126.19 o
  -2  12   3       30.83       52.82     61.55 o
  -1  12   3      218.00      244.40     97.86 o
   0  12   3      755.96      933.49    158.93 o
   1  12   3      222.72      203.61     52.25 o
   2  12   3        1.07       13.98     52.28 o
   3  12   3      139.28      110.35     48.75 o
   4  12   3      218.43      390.46    146.16 o
   5  12   3        9.61       73.24    111.07 o
  -1  13   3        8.85       71.82     64.64 o
   0  13   3      261.11      422.98    117.22 o
   1  13   3       24.92        0.00     85.14 o
   2  13   3        0.07       50.62     59.95 o
   3  13   3       65.90        8.61     62.60 o
   4  13   3        9.60      112.45     72.95 o
   1  14   3       32.94       71.03     65.05 o
   2  14   3       98.42       53.03     74.82 o
  -3 -13   4        2.22        0.00     84.26 o
  -2 -13   4       80.71        0.00     67.36 o
  -1 -13   4      122.30      105.51     44.49 o
   0 -13   4      128.39      144.44     56.20 o
   1 -13   4        3.66        0.00     41.85 o
  -5 -12   4       43.29        0.00     66.74 o
  -4 -12   4        0.18       54.07     61.25 o
  -3 -12   4        1.09        0.00     99.90 o
  -2 -12   4      260.47      400.69    121.15 o
  -1 -12   4      257.83      251.74     57.97 o
   0 -12   4       40.53       12.99     44.51 o
   1 -12   4      795.23      936.97    138.43 o
   2 -12   4       22.47       94.33     85.15 o
   3 -12   4      366.59      442.03    132.15 o
  -6 -11   4        0.98       77.07     43.32 o
  -5 -11   4      278.82      235.48    104.52 o
  -4 -11   4       73.81       77.24     90.88 o
  -3 -11   4        6.72       44.21     67.31 o
  -2 -11   4      190.19      375.85    100.57 o
  -1 -11   4     2360.96     2840.07    210.06 o
   0 -11   4      224.37      181.18     68.83 o
   1 -11   4        0.16        8.29     29.68 o
   2 -11   4       25.53       10.06     44.34 o
   3 -11   4      312.49      333.50    146.94 o
   4 -11   4        3.76       41.44    110.95 o
  -6 -10   4       75.18      107.21     80.53 o
  -5 -10   4        7.99       48.20     56.07 o
  -4 -10   4       68.40        0.00    104.22 o
  -3 -10   4       28.48      115.68     93.76 o
  -2 -10   4      366.83      551.85    104.46 o
  -1 -10   4       38.11       25.79     56.34 o
   0 -10   4      154.22      121.89     36.27 o
   1 -10   4       42.81      117.52     75.03 o
   2 -10   4      555.26      526.25     90.29 o
   3 -10   4        2.85      128.96     63.36 o
   4 -10   4       32.35        0.00     54.30 o
   5 -10   4      215.74      301.41     97.55 o
  -7  -9   4       27.59        0.00     55.48 o
  -6  -9   4       45.14      111.57     49.96 o
  -5  -9   4      400.76      328.34     63.79 o
  -4  -9   4       12.86        0.00     44.00 o
  -3  -9   4      264.17      435.76    124.12 o
  -2  -9   4      917.73      830.22    128.22 o
  -1  -9   4     1411.66     1592.66    137.18 o
   0  -9   4      820.44      681.06    106.02 o
   1  -9   4       41.45       24.80     39.13 o
   2  -9   4      461.39      578.96     78.33 o
   3  -9   4        2.85        8.00     18.13 o
   4  -9   4       53.29       56.37     51.01 o
   5  -9   4       20.43        0.00     47.62 o
  -7  -8   4        0.56        0.00     58.96 o
  -6  -8   4       75.23      198.71     75.88 o
  -5  -8   4       11.57       29.27     34.35 o
  -4  -8   4       39.57       31.38     18.76 o
  -3  -8   4       79.22      118.23     79.61 o
  -2  -8   4        8.07        6.09     25.06 o
  -1  -8   4     1648.17     1515.82    105.98 o
   0  -8   4      641.78      550.15     84.45 o
   1  -8   4      629.97      565.40     74.23 o
   2  -8   4       17.66       32.16     27.01 o
   3  -8   4      591.02      623.53     78.33 o
   4  -8   4      517.83      642.87    129.90 o
   5  -8   4      657.61      762.24    137.99 o
   6  -8   4       13.79       78.94     63.28 o
  -8  -7   4        0.41        0.00     61.63 o
  -7  -7   4       82.28       34.47     43.68 o
  -6  -7   4      259.02      203.82     61.90 o
  -5  -7   4       52.59       70.87     67.84 o
  -4  -7   4      257.48      304.19     81.12 o
  -3  -7   4     1251.44     1126.56    190.49 o
  -2  -7   4    16407.13    17791.23    603.26 o
  -1  -7   4     2484.93     2535.12    152.43 o
   0  -7   4       93.05      105.83     30.51 o
   1  -7   4     1030.96      825.66     82.62 o
   2  -7   4     2789.99     3076.61    176.86 o
   3  -7   4     1686.49     1967.60    125.73 o
   4  -7   4      541.39      646.94    100.25 o
   5  -7   4     1845.66     1820.17    208.22 o
   6  -7   4        5.42       68.32     47.64 o
  -8  -6   4      239.47      213.44     72.36 o
  -7  -6   4      125.47      109.86     53.64 o
  -6  -6   4      932.97      833.26    129.21 o
  -5  -6   4      298.57      111.52     39.88 o
  -4  -6   4     1398.83     1277.44    163.47 o
  -3  -6   4     1026.56      962.13    140.08 o
  -2  -6   4     2425.67     2484.25    216.60 o
  -1  -6   4     8913.97     8901.06    263.89 o
   0  -6   4     1679.32     1586.41    141.83 o
   1  -6   4     1609.12     1575.65    111.29 o
   2  -6   4      737.77      851.71     85.25 o
   3  -6   4     1996.35     1873.32    112.40 o
   4  -6   4      202.33      171.82     40.16 o
   5  -6   4     2953.30     3233.45    263.30 o
   6  -6   4      172.32       70.13     49.80 o
   7  -6   4      239.68      242.90     86.00 o
  -8  -5   4       18.78       24.93     64.81 o
  -7  -5   4      537.96      441.45     94.90 o
  -6  -5   4      346.00      243.08     65.11 o
  -5  -5   4     1548.26     1640.79    163.61 o
  -4  -5   4      548.59      535.12    104.01 o
  -3  -5   4     1898.26     2076.03    221.74 o
  -2  -5   4     8980.20     9644.67    389.56 o
  -1  -5   4     2712.45     2768.03    138.70 o
   0  -5   4     4047.19     4094.99    208.63 o
   1  -5   4       57.69       38.10     15.29 o
   2  -5   4     3355.65     3312.57    155.95 o
   3  -5   4     2617.03     2671.49    129.82 o
   4  -5   4      485.61      436.39     47.14 o
   5  -5   4      110.48      136.10     50.29 o
   6  -5   4      191.79      188.37     71.23 o
   7  -5   4      542.74      574.77    125.47 o
  -8  -4   4       98.15       84.45     64.49 o
  -7  -4   4       22.80        0.00     53.11 o
  -6  -4   4      891.41      937.42    135.34 o
  -5  -4   4      830.57      720.49    103.46 o
  -4  -4   4     2823.29     2572.06    189.53 o
  -3  -4   4      208.08      209.83     51.72 o
  -2  -4   4     5289.58     5437.31    236.90 o
  -1  -4   4     2499.22     2858.37    134.05 o
   0  -4   4      609.30      535.12     71.13 o
   1  -4   4     2060.03     2146.81    109.58 o
   2  -4   4     1230.41     1054.00     80.79 o
   3  -4   4     4503.07     4403.29    139.82 o
   4  -4   4       96.82      101.63     18.79 o
   5  -4   4       95.87      106.32     36.08 o
   6  -4   4     1232.48     1516.40    206.84 o
   7  -4   4      403.76      279.95    103.89 o
   8  -4   4       52.14       51.54     51.13 o
  -8  -3   4       80.96        0.00     69.19 o
  -7  -3   4       21.76       75.87     67.83 o
  -6  -3   4      971.86     1221.04    135.43 o
  -5  -3   4      119.64      103.56     40.23 o
  -4  -3   4     3991.24     3842.98    220.32 o
  -3  -3   4      267.79      314.68     64.14 o
  -2  -3   4     6497.41     6820.61    260.80 o
  -1  -3   4     1746.68     1702.20    133.95 o
   0  -3   4     2008.42     2090.56    104.23 o
   1  -3   4     2369.58     2096.31    109.14 o
   2  -3   4    10334.54     8619.74    439.17 o
   3  -3   4     1769.92     1794.35    113.06 o
   4  -3   4     4850.97     4689.19    175.29 o
   5  -3   4      688.83      615.17     67.99 o
   6  -3   4       72.03       95.94     56.21 o
   7  -3   4      254.15      373.32    108.27 o
   8  -3   4        1.74       51.68    110.69 o
  -8  -2   4      179.93      363.45    140.02 o
  -7  -2   4      610.79      823.69    124.88 o
  -6  -2   4       18.78       24.10     25.76 o
  -5  -2   4      466.83      428.18     67.61 o
  -4  -2   4     7431.31     7168.07    320.53 o
  -3  -2   4     2408.75     2343.40    151.54 o
  -2  -2   4    11183.81    11594.41    374.22 o
  -1  -2   4     2954.84     3241.32    132.60 o
   0  -2   4     2644.44     2658.11    151.89 o
   1  -2   4      929.78     1033.39     54.69 o
   2  -2   4    19289.71    19863.91    335.55 o
   3  -2   4    36183.58    35762.66    576.96 o
   4  -2   4     1491.41     1510.02    135.61 o
   5  -2   4      800.80      709.72     82.38 o
   6  -2   4      190.11      187.74     50.34 o
   7  -2   4      464.59      587.69    126.17 o
   8  -2   4      296.13      424.94    105.53 o
  -8  -1   4       51.75       22.62     40.78 o
  -7  -1   4      117.32       51.25     45.69 o
  -6  -1   4     4355.89     4564.35    227.17 o
  -5  -1   4      299.07      318.65     53.04 o
  -4  -1   4    10477.54    10942.18    293.76 o
  -3  -1   4     3387.32     3213.44    140.05 o
  -2  -1   4    16070.23    16303.90    297.60 o
  -1  -1   4      337.23      334.20     34.95 o
   0  -1   4     1433.19     1485.41     79.73 o
   1  -1   4     6972.94     7319.99    136.72 o
   2  -1   4    28464.48    28401.80    694.38 o
   3  -1   4       30.58       82.16     38.27 o
   4  -1   4       34.81        0.00     32.71 o
   5  -1   4       79.08      138.48     45.59 o
   6  -1   4      224.89      231.77     63.68 o
   7  -1   4       50.58        0.00     74.02 o
   8  -1   4       44.19       22.32     61.70 o
  -8   0   4      395.82      494.45    148.12 o
  -7   0   4       28.04       97.05     32.69 o
  -6   0   4        3.98        0.00     26.42 o
  -5   0   4       13.91        8.61     21.79 o
  -4   0   4     2076.39     2059.61    102.93 o
  -3   0   4     1196.42     1099.32     62.94 o
  -2   0   4        4.52        3.97     10.86 o
  -1   0   4     4850.80     4941.27    104.04 o
   0   0   4     6438.35     6555.85    104.57 o
   1   0   4    11424.83    11788.49    169.45 o
   2   0   4    22018.11    21976.58    309.52 o
   3   0   4    11858.62    11059.00    302.80 o
   4   0   4     6988.26     7005.75    243.32 o
   5   0   4      187.89      143.34     41.78 o
   6   0   4     1256.17     1318.90    118.02 o
   7   0   4       34.23        0.00     44.37 o
   8   0   4        3.18        7.50     67.38 o
  -8   1   4        0.16      101.55     64.35 o
  -7   1   4        7.80        2.61     29.41 o
  -6   1   4     2041.14     2019.64    141.57 o
  -5   1   4     2164.64     2250.39    122.50 o
  -4   1   4    10854.74    10272.79    239.29 o
  -3   1   4      755.54      773.14     59.08 o
  -2   1   4       54.06       46.09     16.51 o
  -1   1   4    15110.24    14965.07    262.46 o
   0   1   4    16050.25    17093.84    239.46 o
   1   1   4     1286.44     1278.78     46.93 o
   2   1   4      328.00      295.52     37.97 o
   3   1   4     2134.22     2090.92    145.15 o
   4   1   4      671.83      718.53     80.60 o
   5   1   4     1194.16     1269.10    121.26 o
   6   1   4       79.87      175.55     47.62 o
   7   1   4      444.78      347.30     80.57 o
   8   1   4        4.15        0.00     36.76 o
   9   1   4        2.06       85.55    128.06 o
  -8   2   4      239.36      324.77    120.06 o
  -7   2   4      148.81      136.78     59.92 o
  -6   2   4      309.57      328.09     88.68 o
  -5   2   4      379.26      318.40     39.82 o
  -4   2   4     3147.81     3165.52    124.77 o
  -3   2   4      124.09      177.41     26.57 o
  -2   2   4     2940.14     2923.57    104.81 o
  -1   2   4     2264.30     2420.83     86.99 o
   0   2   4       63.65       63.80     20.26 o
   1   2   4     2905.78     3017.68    102.98 o
   2   2   4    30602.25    33991.36   1120.99 o
   3   2   4     5406.31     5534.13    259.50 o
   4   2   4     1531.72     1481.58    132.51 o
   5   2   4      772.38      867.71    107.09 o
   6   2   4     1721.45     1993.49    178.96 o
   7   2   4       75.41       30.20     47.96 o
   8   2   4        0.26        0.00     93.68 o
   9   2   4       51.16       94.31    150.51 o
  -8   3   4      130.77      456.35    146.29 o
  -7   3   4      104.51      134.37     59.89 o
  -6   3   4      106.40      212.50     90.12 o
  -5   3   4      416.29      344.85     67.59 o
  -4   3   4    11476.95    10463.37    332.37 o
  -3   3   4     4787.91     4859.25    147.12 o
  -2   3   4     3730.39     3779.18    143.52 o
  -1   3   4       76.90       70.14     14.11 o
   0   3   4    50928.55    52895.75   1087.64 o
   1   3   4      262.58      265.69     40.78 o
   2   3   4      587.27      844.83     86.79 o
   3   3   4     3028.90     3303.45    245.47 o
   4   3   4     1177.82     1213.80    126.59 o
   5   3   4      109.43       65.58     30.31 o
   6   3   4       94.81       76.82     49.82 o
   7   3   4      940.69      988.71    140.07 o
   8   3   4        2.03        0.00     42.17 o
   9   3   4        8.74       15.34     65.33 o
  -7   4   4        0.70        0.00     59.62 o
  -6   4   4     1026.97     1127.63    186.61 o
  -5   4   4        1.89        0.00     19.70 o
  -4   4   4       19.97        3.94     18.40 o
  -3   4   4     3781.71     3820.80    146.44 o
  -2   4   4      949.08      959.17     77.42 o
  -1   4   4    11241.78    11858.15    359.32 o
   0   4   4       11.09       52.72     31.58 o
   1   4   4     2984.47     2773.20    137.81 o
   2   4   4     5933.48     6561.84    274.65 o
   3   4   4     1468.99     2047.12    234.30 o
   4   4   4     4157.98     4413.07    266.65 o
   5   4   4      218.79      139.23     51.40 o
   6   4   4     1807.51     1975.04    210.06 o
   7   4   4      175.62      261.29     93.56 o
   8   4   4        5.34        0.00     65.82 o
   9   4   4       21.94       52.47    117.27 o
  -7   5   4      105.23       71.57     81.31 o
  -6   5   4      279.68      276.12     83.81 o
  -5   5   4       59.02       20.44     29.04 o
  -4   5   4     1359.43     1453.51    145.04 o
  -3   5   4        0.99        0.00     10.01 o
  -2   5   4     7367.42     7525.18    234.80 o
  -1   5   4    10476.55    10883.70    273.50 o
   0   5   4    15815.32    16338.20    361.26 o
   1   5   4       35.25       45.03     23.80 o
   2   5   4     2418.53     2433.86    118.20 o
   3   5   4      208.57      176.59     49.49 o
   4   5   4      653.29      706.34    117.44 o
   5   5   4        8.77       32.70     37.78 o
   6   5   4     1135.55      866.57    177.17 o
   7   5   4      389.45      383.57    101.55 o
   8   5   4       49.96       55.04     68.00 o
  -7   6   4      174.58       89.36     71.23 o
  -6   6   4       29.37       71.63     77.02 o
  -5   6   4        3.15       79.12     44.76 o
  -4   6   4       51.69       47.16     41.90 o
  -3   6   4      116.26      106.13     29.19 o
  -2   6   4      883.91      897.04     82.63 o
  -1   6   4     1311.34     1357.67    104.98 o
   0   6   4     8741.81     8778.71    279.16 o
   1   6   4      608.98      706.03    101.25 o
   2   6   4        0.57       52.52     41.35 o
   3   6   4      471.65      554.85     66.75 o
   4   6   4      778.54      850.38    131.52 o
   5   6   4      152.48       64.58     42.89 o
   6   6   4     4101.72     4759.63    313.76 o
   7   6   4       88.10       58.99    142.02 o
   8   6   4      159.94      126.90     56.79 o
  -6   7   4      367.87      453.17    124.33 o
  -5   7   4      418.80      629.04    133.77 o
  -4   7   4      746.50      864.00    120.18 o
  -3   7   4      371.96      338.50     51.24 o
  -2   7   4       26.69       71.04     32.34 o
  -1   7   4     5693.07     5980.62    232.34 o
   0   7   4     2048.04     1875.22    137.78 o
   1   7   4      358.24      397.48     82.69 o
   2   7   4     2305.53     2196.09    174.35 o
   3   7   4      545.80      500.67     88.21 o
   4   7   4      116.45      152.80     65.35 o
   5   7   4      783.54      778.87    150.07 o
   6   7   4      429.40      610.39    150.72 o
   7   7   4      305.68      426.38    120.54 o
   8   7   4      119.69       85.30    119.60 o
  -6   8   4        0.55        1.05     64.59 o
  -5   8   4      224.93       90.90     47.47 o
  -4   8   4       68.76       14.73     30.14 o
  -3   8   4      829.28      807.34    103.56 o
  -2   8   4     2951.80     2931.60    172.26 o
  -1   8   4        6.26        0.00     18.30 o
   0   8   4     8633.16     8981.78    527.62 o
   1   8   4      140.83      214.77     73.21 o
   2   8   4      628.55      827.32    116.21 o
   3   8   4       13.40        0.00     30.43 o
   4   8   4      324.48      202.48     75.88 o
   5   8   4      113.13       78.28     67.45 o
   6   8   4      374.61      512.83    147.39 o
   7   8   4       70.03      152.10     55.66 o
   8   8   4      137.70      122.24     97.95 o
  -5   9   4      137.01       35.33     38.09 o
  -4   9   4     1096.79     1411.97    173.83 o
  -3   9   4      158.03      149.13     41.62 o
  -2   9   4      453.08      382.68     68.38 o
  -1   9   4       68.19       62.51     47.40 o
   0   9   4      403.89      533.55    116.32 o
   1   9   4      263.63      226.03     62.82 o
   2   9   4      672.35      787.46    119.40 o
   3   9   4      134.00       70.86     50.20 o
   4   9   4        2.33        0.00     94.22 o
   5   9   4       30.99      116.05     92.43 o
   6   9   4       48.91        0.00     99.07 o
   7   9   4       52.21      121.05     67.83 o
  -5  10   4        9.18        0.00     53.21 o
  -4  10   4       26.37       63.93     43.40 o
  -3  10   4        6.08       16.15     41.59 o
  -2  10   4      575.24      609.61    115.46 o
  -1  10   4     1241.46     1075.56    157.51 o
   0  10   4       43.53       22.48     46.64 o
   1  10   4        2.32      114.46     57.59 o
   2  10   4      138.39      186.90     44.40 o
   3  10   4      682.11      686.08    130.39 o
   4  10   4      228.17      334.46    137.29 o
   5  10   4       15.56       32.69     75.01 o
   6  10   4        0.88        9.21    174.68 o
   7  10   4        5.78      133.54    105.59 o
  -4  11   4      346.40      323.91    132.66 o
  -3  11   4      384.28      408.01     85.52 o
  -2  11   4       12.36       38.09     75.24 o
  -1  11   4      288.60      233.98     80.82 o
   0  11   4     1018.80     1228.49    168.55 o
   1  11   4      163.99      298.55     92.37 o
   2  11   4       21.66       23.40     54.25 o
   3  11   4      129.29      162.61     68.64 o
   4  11   4      106.50      159.51    119.16 o
   5  11   4       61.14        0.00     92.03 o
   6  11   4       27.98        0.00    149.87 o
  -3  12   4       29.39       35.03     93.56 o
  -2  12   4      135.49       42.81     93.02 o
  -1  12   4      233.87      319.13    189.61 o
   0  12   4      536.22      682.73    142.34 o
   1  12   4        4.62        5.91     52.15 o
   2  12   4      538.18      480.62    143.70 o
   3  12   4      266.18      234.93     96.37 o
   4  12   4      431.16      564.06    157.26 o
   5  12   4       34.53        0.00    142.23 o
  -1  13   4      208.85      153.75     65.65 o
   0  13   4        0.38        1.40     37.48 o
   1  13   4       49.90       86.52     79.37 o
   2  13   4       40.64        0.00     42.71 o
   3  13   4      231.80      148.90     82.90 o
   4  13   4      115.15      105.48     95.12 o
  -3 -13   5      241.57      272.46    177.04 o
  -2 -13   5       80.68       52.79     59.78 o
  -1 -13   5        1.05       79.87     84.17 o
   0 -13   5        2.37       32.40     39.74 o
  -4 -12   5        1.28       18.86    102.97 o
  -3 -12   5        6.60        0.00    130.85 o
  -2 -12   5       45.02       97.29     77.70 o
  -1 -12   5      209.98      308.58     85.85 o
   0 -12   5      123.96      103.41     62.31 o
   1 -12   5       27.02       74.00     34.36 o
   2 -12   5      148.52       88.50     64.73 o
  -5 -11   5        5.13      143.53    110.52 o
  -4 -11   5      323.59      387.33    113.19 o
  -3 -11   5       17.01       27.99     53.42 o
  -2 -11   5      702.48      819.10    133.97 o
  -1 -11   5      138.84       57.95     55.80 o
   0 -11   5      835.28     1177.32    153.82 o
   1 -11   5      611.44      716.69    111.42 o
   2 -11   5       91.38       83.02     62.79 o
   3 -11   5        6.90       84.97     79.24 o
   4 -11   5       97.70      104.62    141.24 o
  -6 -10   5       64.45      274.95    119.97 o
  -5 -10   5      326.30      236.08     75.11 o
  -4 -10   5      148.14      188.58     73.13 o
  -3 -10   5      423.90      342.83     80.33 o
  -2 -10   5        4.73       54.77     44.68 o
  -1 -10   5     2923.01     3142.91    223.61 o
   0 -10   5       23.72       43.73     41.15 o
   1 -10   5      578.41      724.96    124.18 o
   2 -10   5      444.04      415.42     71.46 o
   3 -10   5      106.15       83.91     70.41 o
   4 -10   5       50.84      112.75    102.24 o
  -7  -9   5       36.82       85.67     98.25 o
  -6  -9   5      753.35      902.25    163.17 o
  -5  -9   5       38.06       37.30     66.23 o
  -4  -9   5      175.10      123.36     70.69 o
  -3  -9   5        4.42        0.00     40.17 o
  -2  -9   5      171.84      215.81     66.41 o
  -1  -9   5      209.34      247.29     57.65 o
   0  -9   5     1714.22     1897.55    173.69 o
   1  -9   5       57.68       48.91     43.42 o
   2  -9   5        1.93        0.00     27.12 o
   3  -9   5       27.47       56.53     33.09 o
   4  -9   5      113.69      208.91     83.34 o
   5  -9   5       13.94        0.00     60.26 o
  -7  -8   5       34.76        0.00     64.77 o
  -6  -8   5        5.50        0.00     34.71 o
  -5  -8   5       14.89       23.27     37.90 o
  -4  -8   5        6.59       45.74     38.56 o
  -3  -8   5      372.82      361.01     93.97 o
  -2  -8   5      642.15      493.60    113.72 o
  -1  -8   5     1292.49     1263.16    114.95 o
   0  -8   5        0.04       16.27     24.06 o
   1  -8   5      139.46       64.04     30.57 o
   2  -8   5      421.70      509.85     77.78 o
   3  -8   5       11.90        0.00     20.71 o
   4  -8   5      110.35       67.70     64.26 o
   5  -8   5      100.90       85.33     82.58 o
   6  -8   5       48.04       51.95     69.59 o
  -7  -7   5       31.03       41.98    102.11 o
  -6  -7   5      895.68     1149.54    157.49 o
  -5  -7   5        4.86        1.87     36.26 o
  -4  -7   5      898.81      843.06    118.90 o
  -3  -7   5      177.52      120.45     41.75 o
  -2  -7   5      707.08      659.24     72.83 o
  -1  -7   5     3932.09     3713.96    183.20 o
   0  -7   5       30.12        0.00     27.51 o
   1  -7   5       10.15        0.00     21.28 o
   2  -7   5     1443.79     1594.52    126.47 o
   3  -7   5     2507.58     2357.34    139.00 o
   4  -7   5      112.39       51.25     28.20 o
   5  -7   5      686.24      935.50    151.61 o
   6  -7   5        2.41        2.40     32.22 o
  -8  -6   5       72.34       86.15     65.65 o
  -7  -6   5      213.94      306.15     94.96 o
  -6  -6   5      246.78      278.64     78.56 o
  -5  -6   5        3.01       17.88     24.37 o
  -4  -6   5      531.29      310.11    138.70 o
  -3  -6   5      124.09       55.42     35.24 o
  -2  -6   5     1134.77      965.76     92.67 o
  -1  -6   5     1747.01     1655.96    119.71 o
   0  -6   5    11320.06    11853.95    395.29 o
   1  -6   5      687.16      673.27     72.77 o
   2  -6   5     2350.39     2458.06    145.46 o
   3  -6   5     2643.21     2772.06    141.08 o
   4  -6   5      981.95      869.01     89.20 o
   5  -6   5      857.15     1017.58    150.43 o
   6  -6   5      570.93      639.59    118.95 o
   7  -6   5       29.90       25.29     94.16 o
  -8  -5   5      140.77      139.82     86.94 o
  -7  -5   5      129.35       91.58     51.97 o
  -6  -5   5     1549.17     1863.70    192.18 o
  -5  -5   5        1.45       11.90     34.41 o
  -4  -5   5      337.93      212.55     67.00 o
  -3  -5   5      370.57      340.46     68.88 o
  -2  -5   5     2992.45     3173.43    167.91 o
  -1  -5   5     6260.41     6256.81    238.06 o
   0  -5   5     1040.24      922.56    104.34 o
   1  -5   5     1452.44     1468.65     97.65 o
   2  -5   5        1.07        0.00     11.00 o
   3  -5   5     2039.80     1944.41    115.65 o
   4  -5   5     1559.15     1446.63    112.47 o
   5  -5   5     1596.78     1878.55    193.27 o
   6  -5   5       39.08       96.16     57.43 o
   7  -5   5       60.29       99.12     59.39 o
  -8  -4   5      116.22      166.17     70.38 o
  -7  -4   5       77.53       60.31     63.96 o
  -6  -4   5      248.54      302.51     78.04 o
  -5  -4   5     2104.01     2276.66    194.13 o
  -4  -4   5      307.94      277.61     50.10 o
  -3  -4   5       91.11       77.84     22.11 o
  -2  -4   5      828.17      856.28    108.81 o
  -1  -4   5     3240.00     3663.94    211.61 o
   0  -4   5     3669.55     3754.56    182.11 o
   1  -4   5     5711.38     5712.96    176.64 o
   2  -4   5     4136.45     3988.62    163.13 o
   3  -4   5      533.64      483.10     63.96 o
   4  -4   5      260.71      227.41     46.35 o
   5  -4   5      459.42      483.93     60.68 o
   6  -4   5       80.27       97.22     59.28 o
   7  -4   5      964.06     1144.44    202.06 o
   8  -4   5        2.50       75.69    171.88 o
  -8  -3   5      149.59      101.16     78.08 o
  -7  -3   5      273.55      293.77     80.28 o
  -6  -3   5      551.93      534.36    111.19 o
  -5  -3   5     1789.66     1895.77    187.99 o
  -4  -3   5       68.71       49.36     56.77 o
  -3  -3   5     1075.30      987.31    133.74 o
  -2  -3   5       15.51        0.00     16.61 o
  -1  -3   5     1045.66     1220.38     94.65 o
   0  -3   5     1078.73      944.40     92.52 o
   1  -3   5     1856.50     1875.09     91.60 o
   2  -3   5    14277.01    13529.71    342.88 o
   3  -3   5     6755.80     6484.33    245.02 o
   4  -3   5      424.98      386.58     52.01 o
   5  -3   5      189.54      251.76     59.59 o
   6  -3   5      186.39      126.65     60.26 o
   7  -3   5     1296.33     1295.32    201.96 o
   8  -3   5        2.69       44.03    142.95 o
  -8  -2   5        1.38        0.00    137.16 o
  -7  -2   5      181.32      142.08     45.10 o
  -6  -2   5      720.78      749.17    115.86 o
  -5  -2   5      115.30       85.88     45.88 o
  -4  -2   5     2270.43     2061.66    163.57 o
  -3  -2   5     2091.05     2365.31    199.15 o
  -2  -2   5    13251.42    13048.66    419.49 o
  -1  -2   5     2450.43     2798.89    135.40 o
   0  -2   5      789.60      685.42     59.78 o
   1  -2   5      538.53      502.95     44.28 o
   2  -2   5     9265.69     8732.98    208.09 o
   3  -2   5      340.62      368.13     53.30 o
   4  -2   5     1574.65     1526.45    111.61 o
   5  -2   5     1757.15     1588.52    135.42 o
   6  -2   5      342.94      377.82     75.34 o
   7  -2   5      464.98      519.54    146.27 o
   8  -2   5        4.35        0.00     50.10 o
  -8  -1   5      300.07      552.23    146.90 o
  -7  -1   5      811.35      848.30    170.60 o
  -6  -1   5      173.14      194.60     60.21 o
  -5  -1   5        0.32        0.00     21.86 o
  -4  -1   5     2440.36     2412.26    136.54 o
  -3  -1   5     7121.95     7173.83    225.69 o
  -2  -1   5      932.48      747.43     79.27 o
  -1  -1   5     2413.98     2501.61    120.30 o
   0  -1   5     8542.61     8433.34    312.19 o
   1  -1   5     2230.24     2335.31     90.76 o
   2  -1   5     4005.50     4186.95    137.16 o
   3  -1   5    23865.64    22594.60    673.82 o
   4  -1   5      298.07      395.93     81.86 o
   5  -1   5       21.66        0.00     36.14 o
   6  -1   5       65.32       14.37     42.91 o
   7  -1   5     1287.86     1259.16    240.36 o
   8  -1   5       14.44        0.00     83.74 o
  -8   0   5        0.78        0.00     61.97 o
  -7   0   5       19.29        0.00    111.44 o
  -6   0   5     1935.22     2332.76    180.50 o
  -5   0   5      536.06      578.28     69.96 o
  -4   0   5       39.88       60.99     23.73 o
  -3   0   5     1085.47     1043.03     67.46 o
  -2   0   5    12406.01    11944.03    314.62 o
  -1   0   5     6023.55     5898.36    116.35 o
   0   0   5      340.90      373.25     27.38 o
   1   0   5     8248.29     8474.34    201.45 o
   2   0   5      258.18      218.47     32.99 o
   3   0   5       23.53        0.00     15.80 o
   4   0   5     4420.66     4391.88    197.14 o
   5   0   5      251.02      235.41     58.81 o
   6   0   5       63.51       29.74     41.43 o
   7   0   5       48.87       53.96    108.08 o
   8   0   5       31.27       59.02    127.08 o
  -8   1   5      551.91      663.95    155.67 o
  -7   1   5       44.69        0.00     74.88 o
  -6   1   5      760.34      727.41    102.25 o
  -5   1   5      526.76      525.47     60.21 o
  -4   1   5        2.64        0.00     10.49 o
  -3   1   5     3559.86     3448.41    173.61 o
  -2   1   5     2142.53     2334.88    138.17 o
  -1   1   5      390.06      342.11     30.66 o
   0   1   5       63.99       40.53      9.26 o
   1   1   5     1201.24     1217.73     51.46 o
   2   1   5     6110.34     6375.56    158.28 o
   3   1   5     6043.48     6090.18    232.89 o
   4   1   5      355.08      353.96     62.38 o
   5   1   5       39.25       88.75     40.15 o
   6   1   5     2175.29     2235.71    181.38 o
   7   1   5      286.71      205.31     87.19 o
   8   1   5      253.41       47.61    119.51 o
   9   1   5       85.33       97.60    259.17 o
  -8   2   5        0.19        0.00     97.77 o
  -7   2   5       69.93       32.26     57.44 o
  -6   2   5      409.35      457.74    114.46 o
  -5   2   5      718.09      725.50     64.52 o
  -4   2   5     1279.94     1230.20     78.96 o
  -3   2   5     3196.06     3080.30    143.41 o
  -2   2   5     6444.69     6357.36    176.93 o
  -1   2   5    13390.65    13196.00    251.81 o
   0   2   5    16122.48    16206.13    355.97 o
   1   2   5      285.31      311.92     36.41 o
   2   2   5     1520.32     1576.00     96.24 o
   3   2   5    11853.36    12209.41    385.88 o
   4   2   5      450.40      371.85     67.54 o
   5   2   5      317.68      221.56     57.15 o
   6   2   5       67.39       13.27     36.57 o
   7   2   5     1055.91     1228.30    153.31 o
   8   2   5        5.99       24.03     53.48 o
   9   2   5      145.17      185.34    114.70 o
  -8   3   5      327.34      591.54    157.65 o
  -7   3   5       48.57       55.47     55.20 o
  -6   3   5      383.83      461.71    109.63 o
  -5   3   5     1178.90     1365.02    129.45 o
  -4   3   5        4.09       18.49     12.95 o
  -3   3   5     6778.92     6292.78    285.96 o
  -2   3   5     1715.41     1512.35     82.25 o
  -1   3   5      302.46      327.97     33.61 o
   0   3   5     3176.54     3154.27    126.72 o
   1   3   5    12838.79    12721.29    272.90 o
   2   3   5    11535.28    14265.49    646.41 o
   3   3   5     2188.26     2243.18    182.32 o
   4   3   5      137.39      124.36     57.40 o
   5   3   5      537.11      653.22    112.25 o
   6   3   5     2540.56     2743.01    246.35 o
   7   3   5      682.05      601.36    116.41 o
   8   3   5        0.70       68.32     85.48 o
   9   3   5       78.51      119.62    160.66 o
  -7   4   5       13.70       35.21     58.00 o
  -6   4   5       78.23      111.59     60.63 o
  -5   4   5      955.58      932.49    110.96 o
  -4   4   5     3628.70     3283.29    112.86 o
  -3   4   5     2772.59     2829.62    136.05 o
  -2   4   5     6783.24     6744.77    214.90 o
  -1   4   5      211.21      237.35     31.83 o
   0   4   5    11548.04    11316.48    354.71 o
   1   4   5     1499.65     1414.09    101.39 o
   2   4   5     2686.76     3001.22    169.30 o
   3   4   5     4326.22     6329.20    313.66 o
   4   4   5      822.05     1093.03    142.59 o
   5   4   5       24.38        0.00     67.77 o
   6   4   5      360.34      446.11    116.01 o
   7   4   5      809.85      878.89    158.21 o
   8   4   5      131.71      195.21     84.13 o
  -7   5   5       62.91       75.27     85.35 o
  -6   5   5      517.95      533.15    130.00 o
  -5   5   5      749.21      802.39    147.14 o
  -4   5   5      125.24      135.38     47.01 o
  -3   5   5      427.80      430.47     59.05 o
  -2   5   5     1344.31     1321.62     99.85 o
  -1   5   5     7588.92     7347.48    229.51 o
   0   5   5      470.01      591.95     77.09 o
   1   5   5     6988.48     7226.32    268.62 o
   2   5   5      150.84      179.90     34.78 o
   3   5   5     1066.92     1479.23    148.58 o
   4   5   5      349.50      548.23    121.29 o
   5   5   5       29.66      155.16     56.32 o
   6   5   5       10.08       43.01     31.70 o
   7   5   5      253.16      366.49    123.05 o
   8   5   5        4.36        0.00     41.38 o
  -7   6   5       44.77      146.66     68.20 o
  -6   6   5       53.56       81.02     55.08 o
  -5   6   5       32.33      144.48     55.71 o
  -4   6   5       36.00       36.28     23.67 o
  -3   6   5      122.43      134.24     35.09 o
  -2   6   5     1822.62     1846.61    120.73 o
  -1   6   5     1816.34     1660.53    116.17 o
   0   6   5       86.07      147.82     60.59 o
   1   6   5      283.61      319.51     66.86 o
   2   6   5       97.96      118.11     26.94 o
   3   6   5      143.61      137.20     50.46 o
   4   6   5      254.34      263.24     84.35 o
   5   6   5        8.56        0.00     80.23 o
   6   6   5     2219.96     2097.21    249.40 o
   7   6   5      422.88      429.31    122.65 o
   8   6   5       62.89       24.53     72.01 o
  -6   7   5      219.55      210.25     87.93 o
  -5   7   5      553.32      756.37    147.18 o
  -4   7   5      323.15      150.10     69.82 o
  -3   7   5     1518.46     1617.77    122.06 o
  -2   7   5      422.19      436.83     61.26 o
  -1   7   5     1121.73     1200.82    104.89 o
   0   7   5     7583.91     8357.90    293.41 o
   1   7   5     1407.14     1364.30    151.62 o
   2   7   5     1622.20     1712.52    159.10 o
   3   7   5       73.10       83.92     55.17 o
   4   7   5     1649.32     1707.83    208.71 o
   5   7   5        8.24       58.00     35.94 o
   6   7   5      296.92      344.75     93.63 o
   7   7   5       12.95        0.00     59.77 o
   8   7   5        3.75        0.00     59.08 o
  -6   8   5       73.85       48.03     47.67 o
  -5   8   5      441.78      516.27    116.39 o
  -4   8   5      482.98      522.70     93.60 o
  -3   8   5      382.92      357.08     73.25 o
  -2   8   5      261.12      204.95     36.54 o
  -1   8   5        2.29        3.37     18.17 o
   0   8   5      888.28      826.75    108.93 o
   1   8   5     3604.46     4128.06    276.33 o
   2   8   5        0.14        0.00     26.59 o
   3   8   5       24.13       62.00     36.39 o
   4   8   5      374.98      368.03     88.98 o
   5   8   5       12.89        0.00     68.63 o
   6   8   5      243.12      358.09    113.91 o
   7   8   5      270.37      367.92    132.56 o
   8   8   5       63.35       60.52     52.11 o
  -5   9   5      919.55     1130.23    177.63 o
  -4   9   5       54.21       89.15     52.86 o
  -3   9   5       57.49       38.76     37.21 o
  -2   9   5      893.19      905.81     99.04 o
  -1   9   5      119.30      106.65     35.52 o
   0   9   5     3002.06     2903.45    271.72 o
   1   9   5      749.66      939.92    138.39 o
   2   9   5     1601.26     1926.80    185.66 o
   3   9   5      243.82      208.82     65.15 o
   4   9   5      907.30     1144.23    222.88 o
   5   9   5      114.57      121.40     97.55 o
   6   9   5       45.77      103.06     67.09 o
   7   9   5        9.23        0.00     61.87 o
  -4  10   5      689.55      761.62    131.99 o
  -3  10   5       86.79       43.64     53.09 o
  -2  10   5        0.73       14.63     34.89 o
  -1  10   5       74.42       71.23     65.64 o
   0  10   5       60.53       22.26     59.46 o
   1  10   5      407.24      406.40     95.41 o
   2  10   5      125.24      120.63     43.30 o
   3  10   5       44.04       77.23     66.87 o
   4  10   5       33.99       49.38     69.40 o
   5  10   5       53.91       85.35     92.05 o
   6  10   5       10.13       78.07     35.41 o
   7  10   5      112.88       11.13     69.29 o
  -4  11   5        0.88       55.80     68.40 o
  -3  11   5      253.49      124.82     81.74 o
  -2  11   5       99.45       31.34     58.11 o
  -1  11   5        1.60       15.74     35.56 o
   0  11   5      246.88      329.09     88.21 o
   1  11   5       13.93       31.28     44.39 o
   2  11   5       15.11        1.88     31.43 o
   3  11   5      507.35      545.39    116.67 o
   4  11   5      523.26      437.13    133.30 o
   5  11   5       12.61       68.29     79.53 o
   6  11   5        0.19        3.25     94.17 o
  -3  12   5       52.10      216.67    117.19 o
  -2  12   5       48.28       21.71     53.67 o
  -1  12   5      122.74      106.92     86.49 o
   0  12   5       53.91       52.15     53.47 o
   1  12   5       10.37       70.99     45.14 o
   2  12   5      142.74       54.92     75.39 o
   3  12   5        2.44        0.00     72.33 o
   4  12   5       51.82      140.13    104.68 o
   5  12   5      158.09      182.02    119.64 o
  -1  13   5       88.33        0.00     80.56 o
   0  13   5      226.49      372.25     98.49 o
   1  13   5       70.42        0.00     33.94 o
   2  13   5       28.42       54.93     63.31 o
   3  13   5       18.51        0.00     79.56 o
   4  13   5      167.13      252.28    112.35 o
  -2 -13   6       34.51        0.00     51.95 o
  -1 -13   6      106.22      116.73     60.69 o
   0 -13   6        5.90       81.84     56.03 o
  -4 -12   6       37.11        0.00     89.05 o
  -3 -12   6       35.24        0.00    265.18 o
  -2 -12   6      199.78      499.51    154.03 o
  -1 -12   6        0.23       18.16     61.28 o
   0 -12   6        6.49       53.18     50.23 o
   1 -12   6        8.67       39.29     50.19 o
   2 -12   6        1.16        0.00     42.39 o
  -5 -11   6       53.34      133.32     90.15 o
  -4 -11   6        2.26       83.87    104.31 o
  -3 -11   6       50.85       78.75     88.73 o
  -2 -11   6       76.14      117.82     41.69 o
  -1 -11   6      699.04      668.88    113.61 o
   0 -11   6      277.33      232.69     88.48 o
   1 -11   6      131.41       34.52     64.68 o
   2 -11   6       51.49        0.00     52.92 o
   3 -11   6      225.17      244.25     87.39 o
  -6 -10   6      185.54      175.94     92.75 o
  -5 -10   6      115.24       15.38     40.72 o
  -4 -10   6      639.41      496.76    124.43 o
  -3 -10   6      586.22      579.66    158.16 o
  -2 -10   6      890.25     1203.16    213.02 o
  -1 -10   6        8.72       44.15     31.63 o
   0 -10   6      675.22      941.12    139.71 o
   1 -10   6      893.70      886.27    134.41 o
   2 -10   6       40.60       92.36     37.42 o
   3 -10   6      755.47     1297.14    198.76 o
   4 -10   6      157.79      244.46    116.21 o
  -6  -9   6      333.21      351.20     97.31 o
  -5  -9   6      433.87      577.34    114.46 o
  -4  -9   6       11.48        0.00     30.34 o
  -3  -9   6      962.71      930.25    166.35 o
  -2  -9   6       33.13      180.13    201.85 o
  -1  -9   6      728.42      694.05     97.99 o
   0  -9   6       88.95      130.75     35.98 o
   1  -9   6     4063.14     4728.70    282.45 o
   2  -9   6       53.76       62.79     49.63 o
   3  -9   6      275.35      349.88     65.13 o
   4  -9   6       21.05       22.87     72.83 o
   5  -9   6      143.56      306.59     92.54 o
  -7  -8   6        1.81       99.19     75.87 o
  -6  -8   6      154.21      191.82     74.19 o
  -5  -8   6     1194.78     1394.60    181.34 o
  -4  -8   6       34.00       33.63     38.32 o
  -3  -8   6      184.80      101.50     63.63 o
  -2  -8   6       40.77       83.09     74.96 o
  -1  -8   6       73.00      119.66     29.69 o
   0  -8   6       10.89        0.00     43.28 o
   1  -8   6        1.32        6.27     21.81 o
   2  -8   6      158.37      219.00     51.91 o
   3  -8   6      644.66      571.03     77.44 o
   4  -8   6      334.52      275.72     75.50 o
   5  -8   6      381.50      337.18     86.91 o
   6  -8   6       52.60        0.00     36.19 o
  -7  -7   6       42.88       63.01     94.45 o
  -6  -7   6        4.24       28.05     58.79 o
  -5  -7   6      247.88      165.54     45.55 o
  -4  -7   6      249.90      204.34     61.99 o
  -3  -7   6       16.66       41.09     71.80 o
  -2  -7   6     2790.24     2784.41    280.60 o
  -1  -7   6      230.14      149.31     59.05 o
   0  -7   6     1190.44     1197.63    138.85 o
   1  -7   6     1066.39     1151.24     97.14 o
   2  -7   6     4289.18     4517.71    210.97 o
   3  -7   6     1589.35     1635.02    117.93 o
   4  -7   6      625.06      536.10     89.28 o
   5  -7   6       92.32      100.13     69.89 o
   6  -7   6        0.17       50.63     47.24 o
  -8  -6   6        3.39       31.17     76.04 o
  -7  -6   6        7.74       71.03     63.32 o
  -6  -6   6     1460.15     1567.89    183.75 o
  -5  -6   6      130.74      111.97     36.25 o
  -4  -6   6      920.34      893.50    173.06 o
  -3  -6   6      603.88      592.51     88.85 o
  -2  -6   6      738.19      449.94    113.00 o
  -1  -6   6     1294.95     1281.94    131.70 o
   0  -6   6       33.58       83.02     36.31 o
   1  -6   6     3431.04     3418.91    171.04 o
   2  -6   6      367.17      303.34     48.38 o
   3  -6   6     4128.02     3799.06    402.05 o
   4  -6   6        3.54        0.00     30.51 o
   5  -6   6      508.84      610.30    116.78 o
   6  -6   6        1.57        0.00     42.22 o
   7  -6   6       38.12        0.00     64.86 o
  -8  -5   6       77.60        5.56    105.15 o
  -7  -5   6      117.65        0.00     36.45 o
  -6  -5   6      236.81      230.25     85.79 o
  -5  -5   6     1316.92     1561.46    187.03 o
  -4  -5   6     1011.86      911.37    143.39 o
  -3  -5   6      943.47      963.85    144.84 o
  -2  -5   6      394.60      296.39     51.73 o
  -1  -5   6     8558.90     9464.09    379.98 o
   0  -5   6    12844.28    13166.15    389.89 o
   1  -5   6     2135.26     2006.59    113.16 o
   2  -5   6     2266.15     2253.27    131.63 o
   3  -5   6     5582.90     5750.68    241.41 o
   4  -5   6     1016.66     1141.97    106.50 o
   5  -5   6      286.39      384.90     87.95 o
   6  -5   6       12.24        4.20     73.14 o
   7  -5   6      583.91      663.09    134.15 o
  -8  -4   6        5.56       98.15    193.68 o
  -7  -4   6       34.84       69.82     52.34 o
  -6  -4   6     3318.03     3447.87    288.98 o
  -5  -4   6        1.14        0.00     32.30 o
  -4  -4   6        8.72        0.26     36.10 o
  -3  -4   6     1679.68     1765.05    184.96 o
  -2  -4   6     1659.71     1698.09    102.18 o
  -1  -4   6      586.07      592.06     87.97 o
   0  -4   6     1331.65     1293.77    123.97 o
   1  -4   6    14631.88    14710.23    328.13 o
   2  -4   6     2963.05     2980.19    157.91 o
   3  -4   6     1508.29     1571.59    125.09 o
   4  -4   6      802.20      764.39     86.66 o
   5  -4   6      272.59      337.41     52.82 o
   6  -4   6      294.57      250.56     77.64 o
   7  -4   6       96.80       77.21     71.11 o
  -8  -3   6      119.30      141.76    180.01 o
  -7  -3   6       27.08        0.51     84.47 o
  -6  -3   6      271.74      204.11     86.75 o
  -5  -3   6     2956.97     3013.53    246.37 o
  -4  -3   6      271.06      333.82    108.77 o
  -3  -3   6      717.12      710.55    118.46 o
  -2  -3   6      968.38     1048.83    123.28 o
  -1  -3   6     9022.06     8637.59    379.63 o
   0  -3   6     5016.62     4484.21    161.22 o
   1  -3   6      928.94      838.73     59.64 o
   2  -3   6    18374.33    19595.08    396.00 o
   3  -3   6      357.16      336.96     42.19 o
   4  -3   6        3.11        0.00     32.51 o
   5  -3   6      170.43      161.50     40.96 o
   6  -3   6      679.98      756.47    172.76 o
   7  -3   6        1.77       45.16     83.22 o
   8  -3   6        9.86       54.37     38.36 o
  -8  -2   6      161.05      106.86    189.97 o
  -7  -2   6       11.19       43.26     72.42 o
  -6  -2   6      782.59      826.48    117.27 o
  -5  -2   6        6.23       52.92     35.80 o
  -4  -2   6      566.90      514.89     79.41 o
  -3  -2   6     4409.87     4337.30    281.71 o
  -2  -2   6     4356.67     4106.92    252.11 o
  -1  -2   6       18.70        7.48     14.27 o
   0  -2   6    13021.36    13009.65    236.41 o
   1  -2   6     1304.14     1425.90     82.65 o
   2  -2   6     7580.18     7665.64    196.16 o
   3  -2   6     7606.59     7149.59    212.03 o
   4  -2   6      143.52      109.51     21.16 o
   5  -2   6      405.98      415.46     70.31 o
   6  -2   6      130.68      131.63     51.50 o
   7  -2   6      939.91     1143.73    268.32 o
   8  -2   6       65.78       81.18     77.80 o
  -8  -1   6      107.26       59.47    101.03 o
  -7  -1   6        9.88        0.00     35.92 o
  -6  -1   6     2754.45     3070.14    229.11 o
  -5  -1   6      636.99      592.77     93.19 o
  -4  -1   6      626.32      602.44     68.24 o
  -3  -1   6      258.77      275.08     46.92 o
  -2  -1   6    19393.13    18566.11    413.83 o
  -1  -1   6     6353.07     5875.61    187.14 o
   0  -1   6      116.34      121.50     21.85 o
   1  -1   6    12646.08    12499.65    245.20 o
   2  -1   6    19981.25    18293.42    590.63 o
   3  -1   6      108.97       81.59     33.33 o
   4  -1   6      742.91      670.02    107.37 o
   5  -1   6     1073.32     1096.16    144.37 o
   6  -1   6      774.20     1016.25    147.68 o
   7  -1   6       12.51       30.14     63.36 o
   8  -1   6       28.01       37.45     81.03 o
  -8   0   6      436.65      777.58    170.76 o
  -7   0   6      320.36      257.37    108.82 o
  -6   0   6      190.23      262.04     66.96 o
  -5   0   6      510.86      505.77     83.46 o
  -4   0   6     2591.81     2283.71    219.78 o
  -3   0   6     3925.87     3879.07    209.87 o
  -2   0   6    13696.21    13897.48    301.13 o
  -1   0   6     5438.19     5033.29    162.30 o
   0   0   6    31636.20    33993.03    386.65 o
   1   0   6     2772.17     2682.66    110.79 o
   2   0   6      752.02      981.60     86.01 o
   3   0   6     9706.37    10565.93    280.76 o
   4   0   6      200.49      238.16     49.77 o
   5   0   6     4583.47     4631.32    222.34 o
   6   0   6       53.93       40.33     22.89 o
   7   0   6     1365.37     1460.69    203.53 o
   8   0   6        1.28       10.41     65.91 o
  -8   1   6        1.95      167.09     97.44 o
  -7   1   6      128.17      132.08     84.74 o
  -6   1   6     1532.05     1473.75    152.95 o
  -5   1   6     1140.55     1040.17    104.07 o
  -4   1   6      704.39      752.92     90.91 o
  -3   1   6      138.11      160.17     37.07 o
  -2   1   6    23724.21    23533.87    465.26 o
  -1   1   6    32406.85    31483.45    326.11 o
   0   1   6      375.17      459.55     38.09 o
   1   1   6      509.69      558.25     36.53 o
   2   1   6      210.24      238.91     39.29 o
   3   1   6     1027.31     1011.61     80.71 o
   4   1   6     1001.46     1076.98    111.31 o
   5   1   6       13.11       25.60     29.51 o
   6   1   6        1.13        0.00     37.61 o
   7   1   6      255.02      188.01     84.77 o
   8   1   6       14.26       59.33     75.02 o
  -8   2   6      131.43       47.90     86.40 o
  -7   2   6       45.60       17.31     57.92 o
  -6   2   6      377.71      426.65    107.73 o
  -5   2   6      487.04      509.12     88.89 o
  -4   2   6       68.41       22.69     21.86 o
  -3   2   6      116.10      135.40     30.92 o
  -2   2   6      113.79      126.24     27.56 o
  -1   2   6       16.48       16.52      8.92 o
   0   2   6     1212.96     1420.00    110.72 o
   1   2   6      641.59      645.47     56.56 o
   2   2   6     5244.33     5336.48    163.83 o
   3   2   6       43.70       58.39     28.96 o
   4   2   6     1543.42     1532.92    153.55 o
   5   2   6      327.02      393.61     75.17 o
   6   2   6     2793.26     3041.34    225.73 o
   7   2   6      830.04      993.33    137.66 o
   8   2   6       42.52        0.00     71.82 o
  -7   3   6      155.17       69.29     59.38 o
  -6   3   6        1.54      130.27     98.10 o
  -5   3   6      442.72      343.39     63.33 o
  -4   3   6      373.82      389.76     42.78 o
  -3   3   6     2440.68     2178.68     86.62 o
  -2   3   6    27274.28    27030.35    367.95 o
  -1   3   6     3383.94     3389.71    181.44 o
   0   3   6    25785.64    26583.93    517.53 o
   1   3   6        6.61        0.54     10.98 o
   2   3   6     3639.29     3903.40    175.19 o
   3   3   6      233.29      206.47     52.04 o
   4   3   6       22.36       30.55     38.94 o
   5   3   6      524.53      536.50    106.17 o
   6   3   6       78.38      139.10     60.48 o
   7   3   6      959.54     1093.84    156.32 o
   8   3   6        0.57        0.00     57.83 o
  -7   4   6       67.76       31.41     38.81 o
  -6   4   6       25.84        1.56     27.44 o
  -5   4   6     1447.00     1550.36    186.34 o
  -4   4   6     2521.15     2563.32    137.92 o
  -3   4   6      230.18      203.92     43.64 o
  -2   4   6     7543.48     7705.49    232.48 o
  -1   4   6      639.70      456.45     55.38 o
   0   4   6        9.19        4.17     11.87 o
   1   4   6     3539.27     3711.27    165.94 o
   2   4   6     2871.24     2978.72    169.07 o
   3   4   6     2021.95     2912.49    223.72 o
   4   4   6     2023.97     2465.66    220.64 o
   5   4   6       54.58       49.05     40.66 o
   6   4   6     2020.22     2229.73    267.71 o
   7   4   6      510.64      480.50    116.74 o
   8   4   6       12.46      236.00    107.79 o
  -7   5   6        1.38       32.82     42.11 o
  -6   5   6      263.72      394.62    116.37 o
  -5   5   6       52.04        0.00     73.43 o
  -4   5   6      737.03      698.02     66.99 o
  -3   5   6      170.61      179.59     38.46 o
  -2   5   6    10814.98    10877.37    295.21 o
  -1   5   6       97.75      133.87     29.84 o
   0   5   6     5588.02     5874.54    301.06 o
   1   5   6       30.66       36.49     20.99 o
   2   5   6     8489.39     9110.47    313.35 o
   3   5   6       19.73       23.60     24.12 o
   4   5   6      229.25      279.39     77.19 o
   5   5   6      381.00      541.73    122.19 o
   6   5   6      175.05      174.22    145.88 o
   7   5   6      444.13      405.68    131.97 o
   8   5   6       75.63       52.03     50.06 o
  -7   6   6       69.45        6.42    112.20 o
  -6   6   6      172.83      189.50     85.81 o
  -5   6   6      154.08      106.33     47.71 o
  -4   6   6     2681.26     2744.35    247.83 o
  -3   6   6      291.34      348.95     54.79 o
  -2   6   6     1442.16     1355.38    106.87 o
  -1   6   6     3524.79     3626.62    197.89 o
   0   6   6      971.52      965.11    102.48 o
   1   6   6     1161.54     1294.81    137.47 o
   2   6   6       69.20       78.43     42.11 o
   3   6   6     2603.54     3062.43    207.29 o
   4   6   6       39.34       36.69     71.93 o
   5   6   6       15.47       14.70     52.45 o
   6   6   6        6.56      270.67     98.19 o
   7   6   6       97.06       97.43     96.78 o
   8   6   6        0.49       30.50     66.79 o
  -6   7   6      190.78      262.40    143.95 o
  -5   7   6      766.61      592.78    158.58 o
  -4   7   6      295.12      360.67     84.08 o
  -3   7   6      285.34      270.91     45.03 o
  -2   7   6      301.98      314.64     52.90 o
  -1   7   6      622.69      436.92     65.62 o
   0   7   6      214.97      325.75     63.54 o
   1   7   6     3904.27     3836.11    208.85 o
   2   7   6     1435.42     1460.57    135.75 o
   3   7   6       89.04       96.09     28.48 o
   4   7   6     1274.52     1314.98    190.05 o
   5   7   6      126.17      170.26     73.34 o
   6   7   6      294.06      226.46    105.94 o
   7   7   6      218.36      143.32     89.76 o
   8   7   6       52.05        0.00    113.81 o
  -6   8   6       60.43        0.00     58.32 o
  -5   8   6      594.06      608.16    122.83 o
  -4   8   6       14.89      105.63     60.41 o
  -3   8   6       61.68       40.91     48.98 o
  -2   8   6      201.26      167.91     39.03 o
  -1   8   6       68.29       62.49     41.51 o
   0   8   6      639.68      675.21     90.42 o
   1   8   6       15.67       12.35     53.14 o
   2   8   6     3687.27     3985.20    255.77 o
   3   8   6      935.38      964.22    143.18 o
   4   8   6      617.15      680.41    155.43 o
   5   8   6       73.37       50.74    106.38 o
   6   8   6      290.85       96.05    120.80 o
   7   8   6        0.27       73.25     54.67 o
   8   8   6      192.62      229.62    103.98 o
  -5   9   6      493.86      595.99    142.44 o
  -4   9   6     2004.29     2218.67    194.46 o
  -3   9   6       20.77       32.82     32.79 o
  -2   9   6        4.34        0.00     26.47 o
  -1   9   6        2.37        0.00     36.28 o
   0   9   6      742.88      912.07    135.55 o
   1   9   6     1431.02     1408.70    177.08 o
   2   9   6      779.77      796.55    117.47 o
   3   9   6        2.83        0.00     55.53 o
   4   9   6      343.64      253.52    109.10 o
   5   9   6      271.82      170.28    134.27 o
   6   9   6       49.19        0.00     33.04 o
   7   9   6      147.07       40.57     91.80 o
  -4  10   6        1.30        0.00     62.95 o
  -3  10   6      138.99      166.41     57.34 o
  -2  10   6      137.39      118.49     40.48 o
  -1  10   6      180.04      147.60     63.99 o
   0  10   6      320.61      405.04     91.17 o
   1  10   6       55.17       45.77     43.44 o
   2  10   6     2061.41     2191.80    216.77 o
   3  10   6      342.99      183.45    137.24 o
   4  10   6      313.21      243.86     94.58 o
   5  10   6       60.87        0.00    143.49 o
   6  10   6       28.43       81.58     54.45 o
   7  10   6       16.12      115.44     78.69 o
  -3  11   6       97.57      100.25     64.65 o
  -2  11   6      148.38      145.28     59.57 o
  -1  11   6       85.05       83.56     68.11 o
   0  11   6      238.68      264.37     88.40 o
   1  11   6        0.57      144.43     48.19 o
   2  11   6       23.83       64.88     48.84 o
   3  11   6        1.75        2.89     60.37 o
   4  11   6      172.23       21.51    107.62 o
   5  11   6       15.79       63.45    172.64 o
   6  11   6        1.88        0.00     64.05 o
  -2  12   6      170.96      186.85     63.17 o
  -1  12   6        4.39        7.71     77.80 o
   0  12   6        2.35       25.12     59.16 o
   1  12   6      127.27        0.00     71.10 o
   2  12   6       33.59        0.00     54.29 o
   3  12   6        4.78        0.00     51.99 o
   4  12   6      128.93      233.82    118.26 o
   5  12   6       41.34      153.11     97.95 o
  -1  13   6      270.09      254.23     84.81 o
   0  13   6       87.62      128.64     80.24 o
   1  13   6       21.78        0.00     94.11 o
   2  13   6      208.99      238.77     76.04 o
   3  13   6        6.79       59.73     75.64 o
   4  13   6       32.29       40.98     82.49 o
  -4 -12   7        3.09      112.14    119.40 o
  -3 -12   7      123.04        0.00    116.54 o
  -2 -12   7      309.00      568.05    196.03 o
  -1 -12   7        3.52      180.91    118.79 o
   0 -12   7       10.49        0.00     88.91 o
   1 -12   7       46.56       30.53     56.40 o
   2 -12   7        4.20       76.07     79.72 o
  -5 -11   7       21.41        8.00    157.53 o
  -4 -11   7       12.43      125.60     77.94 o
  -3 -11   7        6.55       44.73    136.42 o
  -2 -11   7        1.31        0.00     82.82 o
  -1 -11   7      303.13      562.79    154.07 o
   0 -11   7      928.37     1236.20    159.46 o
   1 -11   7       46.24       61.98     30.32 o
   2 -11   7      141.09      103.44     38.69 o
   3 -11   7       53.50        3.87     80.39 o
  -6 -10   7       87.79       81.17     79.64 o
  -5 -10   7       24.08       29.93     46.74 o
  -4 -10   7      103.28       12.86     84.32 o
  -3 -10   7      432.22      326.95    142.94 o
  -2 -10   7       27.96       71.79     77.46 o
  -1 -10   7      682.59      636.12    120.47 o
   0 -10   7       19.16       34.13     27.13 o
   1 -10   7     1257.30     1495.77    168.80 o
   2 -10   7      167.40      241.90     64.12 o
   3 -10   7      123.13      130.31     61.23 o
   4 -10   7       54.18       81.39     82.98 o
  -6  -9   7       77.01       81.99     69.60 o
  -5  -9   7      111.76      135.42     71.00 o
  -4  -9   7     1281.85     1537.82    247.76 o
  -3  -9   7       45.60       28.45    195.06 o
  -2  -9   7      266.34      267.12     97.71 o
  -1  -9   7      104.66       61.27     36.33 o
   0  -9   7     3550.05     4082.04    233.48 o
   1  -9   7      290.89      326.06     75.69 o
   2  -9   7      388.01      242.28     55.45 o
   3  -9   7      281.84      267.96     72.05 o
   4  -9   7      102.79      230.83     87.59 o
   5  -9   7       44.53      100.79     52.33 o
  -7  -8   7        4.11       27.83     77.80 o
  -6  -8   7      232.25      384.73    125.93 o
  -5  -8   7      121.91      267.31     93.94 o
  -4  -8   7      214.73      611.79    157.77 o
  -3  -8   7     1089.78     1278.33    207.54 o
  -2  -8   7      148.75      135.17     79.06 o
  -1  -8   7       46.53       15.24     17.93 o
   0  -8   7       26.37       79.20     32.21 o
   1  -8   7     4683.14     5199.60    284.66 o
   2  -8   7     1070.14     1080.39    103.78 o
   3  -8   7       37.31       10.99     34.10 o
   4  -8   7      317.68      294.09     75.70 o
   5  -8   7      110.64      133.68     26.52 o
   6  -8   7       25.06        1.57     51.16 o
  -7  -7   7       64.64      122.54     71.83 o
  -6  -7   7       62.51      170.68     58.76 o
  -5  -7   7      403.62      362.76    124.85 o
  -4  -7   7      867.79      918.29    140.44 o
  -3  -7   7       41.20       41.39     30.34 o
  -2  -7   7      375.19      472.71    111.82 o
  -1  -7   7       53.27       38.24     18.08 o
   0  -7   7      660.25      585.92     95.40 o
   1  -7   7      152.78      128.36     28.64 o
   2  -7   7      693.28      646.01     78.84 o
   3  -7   7      159.73      108.28     39.52 o
   4  -7   7      141.39      145.94     44.97 o
   5  -7   7      283.30      363.99     89.14 o
   6  -7   7        4.38       34.10     41.37 o
  -7  -6   7       13.69        0.00     40.46 o
  -6  -6   7        2.42        0.00     61.93 o
  -5  -6   7      199.11      278.83     79.74 o
  -4  -6   7      255.84      120.99     67.83 o
  -3  -6   7      262.87      215.88     66.87 o
  -2  -6   7      449.89      418.68    119.66 o
  -1  -6   7      416.98      319.58     79.97 o
   0  -6   7     2981.27     3065.32    208.63 o
   1  -6   7      791.18      782.63     76.41 o
   2  -6   7     2752.15     2656.98    152.69 o
   3  -6   7     4229.58     4221.84    223.48 o
   4  -6   7      173.65      167.37     60.46 o
   5  -6   7      141.46      117.66     41.76 o
   6  -6   7      183.29      117.36     54.97 o
   7  -6   7      142.31      306.04    115.53 o
  -8  -5   7        7.07        0.00     48.59 o
  -7  -5   7      114.53      187.73     73.90 o
  -6  -5   7     1686.89     1757.99    216.88 o
  -5  -5   7        6.80       24.89     34.20 o
  -4  -5   7      773.70      926.59    150.86 o
  -3  -5   7       76.89       17.87     25.09 o
  -2  -5   7    10839.40    11368.25    403.26 o
  -1  -5   7     2112.48     2420.55    195.45 o
   0  -5   7      148.39      121.60     32.40 o
   1  -5   7     6609.94     6475.04    204.63 o
   2  -5   7       15.31        1.52     18.48 o
   3  -5   7      820.72      727.63     83.44 o
   4  -5   7     4081.06     4123.41    207.29 o
   5  -5   7     2644.82     2898.53    200.11 o
   6  -5   7        0.03        0.00     30.70 o
   7  -5   7        8.08        0.00     47.38 o
  -8  -4   7      156.29      100.29     66.59 o
  -7  -4   7       68.86       35.52     93.90 o
  -6  -4   7       52.21        0.00     32.92 o
  -5  -4   7     2219.38     2513.84    238.67 o
  -4  -4   7     1003.86     1090.45    168.71 o
  -3  -4   7      316.80      368.79     88.14 o
  -2  -4   7       71.04       85.14     25.03 o
  -1  -4   7     6957.72     7883.48    323.52 o
   0  -4   7      987.63      977.50     96.29 o
   1  -4   7     2583.43     2363.62    114.79 o
   2  -4   7     2838.33     2873.49    183.67 o
   3  -4   7     4421.94     4613.63    219.18 o
   4  -4   7      286.65      264.87     53.59 o
   5  -4   7      144.62      122.16     37.98 o
   6  -4   7      147.14       96.60     49.76 o
   7  -4   7      103.45      234.93     75.07 o
  -8  -3   7       94.66      266.21    134.93 o
  -7  -3   7        9.23        0.00     41.16 o
  -6  -3   7     2131.91     2086.30    226.45 o
  -5  -3   7       75.20      170.15     66.85 o
  -4  -3   7      973.40      734.42    140.84 o
  -3  -3   7       71.90       32.98     36.35 o
  -2  -3   7     4732.39     4711.65    319.34 o
  -1  -3   7     1395.13     1371.89    115.40 o
   0  -3   7      232.13      239.56     38.90 o
   1  -3   7     1300.03     1003.70     79.71 o
   2  -3   7     4446.49     4529.38    167.43 o
   3  -3   7     1506.01     1487.40     98.19 o
   4  -3   7      108.61      153.07     41.25 o
   5  -3   7      791.30      837.86     98.93 o
   6  -3   7      557.34      641.23    126.55 o
   7  -3   7       99.82      118.94     47.88 o
   8  -3   7        0.01       25.74     77.20 o
  -8  -2   7        3.57        0.00    109.91 o
  -7  -2   7        0.67        0.00     27.19 o
  -6  -2   7       68.58       14.24     57.61 o
  -5  -2   7      649.05      715.92    107.80 o
  -4  -2   7       41.41       33.49     39.89 o
  -3  -2   7     1579.78     1551.73    170.79 o
  -2  -2   7     3449.32     3319.06    235.03 o
  -1  -2   7     2245.08     2254.90    155.41 o
   0  -2   7     1015.57     1044.98     66.81 o
   1  -2   7       41.17       12.93     13.87 o
   2  -2   7      494.14      420.77     45.91 o
   3  -2   7        8.36        0.87     15.37 o
   4  -2   7     3087.20     3308.47    176.54 o
   5  -2   7      207.52      152.01     44.44 o
   6  -2   7      311.95      312.53     69.77 o
   7  -2   7       25.64       23.48     77.36 o
   8  -2   7       13.58        9.19     55.57 o
  -8  -1   7       57.67      168.92     84.74 o
  -7  -1   7       89.81      134.47     75.13 o
  -6  -1   7     1007.54     1087.94    138.30 o
  -5  -1   7       49.00        2.91     44.57 o
  -4  -1   7     1173.42     1265.68     96.47 o
  -3  -1   7     8474.41     8358.36    250.30 o
  -2  -1   7     1407.25     1295.52    111.62 o
  -1  -1   7     2432.00     2429.16    120.59 o
   0  -1   7     3530.15     4061.14    233.54 o
   1  -1   7      588.44      587.20     50.38 o
   2  -1   7       30.37       11.80     20.71 o
   3  -1   7     7992.27     7657.11    326.54 o
   4  -1   7     2050.25     2132.79    168.98 o
   5  -1   7     1061.72      974.86    137.66 o
   6  -1   7     1096.82      981.01    150.15 o
   7  -1   7     1216.78     1373.26    255.20 o
   8  -1   7        2.98        0.00    106.47 o
  -8   0   7       56.11        0.00    126.23 o
  -7   0   7      431.20      539.45    130.96 o
  -6   0   7      325.76      199.19     57.71 o
  -5   0   7      335.33      392.42     75.73 o
  -4   0   7     1057.81     1028.82    110.68 o
  -3   0   7      376.91      417.04     70.38 o
  -2   0   7    18516.80    16647.38    439.40 o
  -1   0   7    17432.69    17651.31    347.84 o
   0   0   7      393.82      365.19     31.76 o
   1   0   7     7278.56     7564.11    177.24 o
   2   0   7     3365.14     3364.77    159.44 o
   3   0   7     1479.98     1458.89    119.61 o
   4   0   7     1490.68     1432.73    126.33 o
   5   0   7     1280.57     1521.21    133.24 o
   6   0   7       46.97        0.00     57.30 o
   7   0   7       80.00      228.58     81.58 o
   8   0   7       76.52       40.91    133.24 o
  -8   1   7      190.71      105.58     96.75 o
  -7   1   7        0.65        9.58    131.18 o
  -6   1   7     1806.26     2212.82    193.97 o
  -5   1   7      812.57      968.19    105.40 o
  -4   1   7      854.13      879.00    103.19 o
  -3   1   7      136.91      186.51     42.67 o
  -2   1   7     1147.31      993.47     99.36 o
  -1   1   7     3327.64     3087.93     90.50 o
   0   1   7      572.69      504.76     38.28 o
   1   1   7      562.24      576.48     47.56 o
   2   1   7      507.38      456.40     54.74 o
   3   1   7     1838.28     1716.42    136.36 o
   4   1   7      334.42      381.01     68.05 o
   5   1   7     3769.78     3860.65    233.16 o
   6   1   7     1399.90     1363.09    143.02 o
   7   1   7      596.54      678.62    136.20 o
   8   1   7       99.36       52.31     50.57 o
  -8   2   7       74.00      100.19    106.66 o
  -7   2   7      717.59     1201.95    194.69 o
  -6   2   7       25.27        9.15     47.72 o
  -5   2   7       51.86       59.78     53.82 o
  -4   2   7      552.65      490.43     57.47 o
  -3   2   7     1562.75     1646.22    112.99 o
  -2   2   7     2510.85     2344.69    122.82 o
  -1   2   7     8776.91     8552.94    204.22 o
   0   2   7       14.81        0.00      7.79 o
   1   2   7       16.51       17.21     10.96 o
   2   2   7     1952.51     1979.98    103.36 o
   3   2   7     1613.04     1524.37     98.69 o
   4   2   7      916.07      832.70    107.93 o
   5   2   7      171.20      155.04     42.85 o
   6   2   7     1004.25      961.97    128.74 o
   7   2   7      249.25      307.49     91.24 o
   8   2   7       61.47       63.66     67.77 o
  -7   3   7       15.52       47.57     67.31 o
  -6   3   7     1068.39     1393.58    194.77 o
  -5   3   7      427.19      400.91     70.66 o
  -4   3   7      249.46      189.30     42.68 o
  -3   3   7      389.65      391.22     56.00 o
  -2   3   7      710.82      733.02     60.26 o
  -1   3   7     3338.52     2887.30    145.05 o
   0   3   7     4929.23     5093.32    240.95 o
   1   3   7      409.38      378.89     49.20 o
   2   3   7     3643.66     3999.06    178.54 o
   3   3   7      978.09      844.33    141.71 o
   4   3   7       96.83       87.03     28.05 o
   5   3   7       97.44       68.90     59.66 o
   6   3   7     1280.51     1403.02    160.27 o
   7   3   7      933.08      825.87    136.97 o
   8   3   7       50.33        0.00     54.70 o
  -7   4   7       51.67       49.68     76.26 o
  -6   4   7       32.41       65.23     92.95 o
  -5   4   7      405.12      458.96    102.44 o
  -4   4   7      222.92      240.43     39.13 o
  -3   4   7     1518.64     1414.75     90.94 o
  -2   4   7     3873.08     3707.00    160.42 o
  -1   4   7       43.94       35.54     16.58 o
   0   4   7      546.30      474.47     57.43 o
   1   4   7     1887.80     2003.91    128.84 o
   2   4   7    13570.42    13974.40    372.16 o
   3   4   7       26.86       55.48     31.49 o
   4   4   7     2102.12     2531.58    229.54 o
   5   4   7     2763.24     2928.44    250.73 o
   6   4   7       17.64      294.28    403.02 o
   7   4   7      552.96      610.41    133.09 o
   8   4   7       44.82       14.93     63.09 o
  -7   5   7      786.09      713.68    217.55 o
  -6   5   7      250.62      156.24    134.67 o
  -5   5   7      615.23      569.15    122.60 o
  -4   5   7     3860.76     3830.57    232.03 o
  -3   5   7     1097.56     1102.24    108.53 o
  -2   5   7     1833.90     1728.79    118.47 o
  -1   5   7    10553.66    10242.59    259.15 o
   0   5   7      265.31      272.09     76.44 o
   1   5   7     3394.20     3421.93    178.25 o
   2   5   7     1964.06     1852.35    147.44 o
   3   5   7     8965.09    11003.32    661.25 o
   4   5   7       27.22        0.00     40.73 o
   5   5   7       38.85       12.90     44.40 o
   6   5   7      333.42      250.57    199.49 o
   7   5   7      498.96      852.29    178.75 o
   8   5   7       26.37        0.00     44.53 o
  -6   6   7      425.15      762.25    191.72 o
  -5   6   7        1.69       11.94     33.45 o
  -4   6   7      570.35      488.36    103.78 o
  -3   6   7     2129.02     2040.29    141.59 o
  -2   6   7     3976.99     4147.72    184.70 o
  -1   6   7       14.84       10.75     18.81 o
   0   6   7      325.96      288.16     58.22 o
   1   6   7       31.99        6.69     22.82 o
   2   6   7     3598.69     3812.10    207.50 o
   3   6   7     1031.99     1092.95    126.75 o
   4   6   7       12.09        0.00     55.90 o
   5   6   7      338.37      433.67    117.90 o
   6   6   7        1.53        8.18     61.56 o
   7   6   7      406.15      352.10    140.40 o
   8   6   7        2.58       39.94     74.41 o
  -6   7   7      275.41      249.60    108.20 o
  -5   7   7      222.27      132.95     56.87 o
  -4   7   7     1066.95     1109.12    152.48 o
  -3   7   7       24.47        0.68     35.09 o
  -2   7   7      301.55      218.54     42.64 o
  -1   7   7      237.90      107.22     46.63 o
   0   7   7      446.11      485.81     81.16 o
   1   7   7       69.86       70.43     28.55 o
   2   7   7     2010.79     2097.67    119.96 o
   3   7   7     2477.35     2802.86    212.65 o
   4   7   7     1597.37     1896.19    233.08 o
   5   7   7      102.03      134.97    170.85 o
   6   7   7      165.16      164.04     56.32 o
   7   7   7       79.90      240.93     92.38 o
   8   7   7       74.16       10.84     62.03 o
  -5   8   7      557.01      648.03    150.39 o
  -4   8   7      466.50      705.15    117.08 o
  -3   8   7      269.90      181.74     43.53 o
  -2   8   7       87.17       47.40     30.58 o
  -1   8   7       78.15       67.33     69.46 o
   0   8   7      210.48      294.05     62.61 o
   1   8   7     1076.40     1110.73    151.43 o
   2   8   7      163.11      170.74     72.99 o
   3   8   7        0.23       57.03     33.93 o
   4   8   7       11.96       90.67     67.89 o
   5   8   7       16.60      112.34     70.80 o
   6   8   7        5.89        0.00     90.99 o
   7   8   7      102.68       36.73     54.21 o
   8   8   7      159.12      182.98    175.70 o
  -5   9   7      125.29       33.52     94.85 o
  -4   9   7      213.79      220.02     75.43 o
  -3   9   7      448.92      564.52     93.41 o
  -2   9   7      621.72      581.25     81.71 o
  -1   9   7      826.25      886.46    114.44 o
   0   9   7      296.19      144.50    123.23 o
   1   9   7       25.00       85.75     67.04 o
   2   9   7     2585.98     2771.01    231.93 o
   3   9   7      982.49     1098.06    161.55 o
   4   9   7      220.00      194.13     74.17 o
   5   9   7      302.60      356.55    112.06 o
   6   9   7      276.15      407.67    132.53 o
   7   9   7        8.68       77.51    198.82 o
  -4  10   7      594.14      589.42    136.83 o
  -3  10   7        0.89        0.00     81.20 o
  -2  10   7      108.61      144.73     76.96 o
  -1  10   7       67.68       99.67     39.39 o
   0  10   7      705.03      849.47    142.49 o
   1  10   7       76.53       43.70     31.73 o
   2  10   7      152.46      131.91     43.93 o
   3  10   7      281.88      315.54     88.80 o
   4  10   7       20.39        0.00     67.64 o
   5  10   7        3.72       46.89    112.49 o
   6  10   7       25.64      198.93    309.40 o
   7  10   7       34.82        0.00     86.04 o
  -3  11   7      792.61      598.05    131.74 o
  -2  11   7        5.92        0.00     84.45 o
  -1  11   7        5.14        0.00     86.88 o
   0  11   7       14.27       44.23     57.79 o
   1  11   7       22.25       65.08     62.25 o
   2  11   7      573.41      525.32    113.74 o
   3  11   7      665.16      546.76    122.09 o
   4  11   7       42.87      132.40     45.02 o
   5  11   7       20.10        4.92     96.11 o
   6  11   7       76.01       15.04     82.57 o
  -2  12   7      143.43      119.12     74.51 o
  -1  12   7      212.45      144.52     68.16 o
   0  12   7       97.87      120.22     89.89 o
   1  12   7       19.20        0.00     56.92 o
   2  12   7        1.53       13.18     58.23 o
   3  12   7       13.33       36.50     64.00 o
   4  12   7       16.14        0.00     94.87 o
   5  12   7       13.95       57.09     58.28 o
  -1  13   7       17.54        0.00     74.86 o
   0  13   7      228.17      155.92     80.09 o
   1  13   7        4.82        0.00     65.61 o
   2  13   7       11.65       43.40     72.62 o
   3  13   7       68.52        0.00     61.51 o
   4  13   7      198.84      133.31    107.60 o
  -3 -12   8      540.86      713.94    186.47 o
  -2 -12   8       56.28      289.31    124.40 o
  -1 -12   8        6.49       14.26     91.81 o
   0 -12   8       41.65        0.00     74.33 o
   1 -12   8      368.10      327.39    134.97 o
  -4 -11   8       41.04       70.81     68.10 o
  -3 -11   8       23.61        0.00     72.30 o
  -2 -11   8      314.67      279.02    115.26 o
  -1 -11   8       23.82       53.21     60.31 o
   0 -11   8      150.06      219.93     55.68 o
   1 -11   8      619.84      664.68    142.08 o
   2 -11   8      104.78       39.85     52.28 o
   3 -11   8       71.95      126.41     50.80 o
  -5 -10   8      277.83      193.19    160.06 o
  -4 -10   8      126.32      247.10    106.34 o
  -3 -10   8        4.50        5.09     73.11 o
  -2 -10   8      136.67      126.50     82.43 o
  -1 -10   8      395.00      447.45    134.45 o
   0 -10   8     1400.43     1477.64    171.11 o
   1 -10   8       26.81       86.52     53.28 o
   2 -10   8       17.48       43.26     52.91 o
   3 -10   8      219.64      245.80    101.89 o
   4 -10   8      143.20       60.93     98.82 o
  -6  -9   8      116.56      158.50     93.45 o
  -5  -9   8      102.59       97.43     73.20 o
  -4  -9   8       50.47      124.57     52.28 o
  -3  -9   8      333.20      463.97    133.35 o
  -2  -9   8       91.43       96.82     86.03 o
  -1  -9   8      141.30       14.68     42.77 o
   0  -9   8      291.23      181.76     52.39 o
   1  -9   8     4027.07     4628.68    285.50 o
   2  -9   8       46.05       95.18     44.74 o
   3  -9   8      177.20      107.87     58.39 o
   4  -9   8       58.96       18.70     86.86 o
   5  -9   8      475.82      685.47    162.33 o
  -6  -8   8      118.31      121.60    100.76 o
  -5  -8   8      426.19      637.63    136.17 o
  -4  -8   8      817.83      880.10    178.85 o
  -3  -8   8      152.99      186.44     77.86 o
  -2  -8   8      324.78      294.00     82.64 o
  -1  -8   8     2829.49     2857.05    199.36 o
   0  -8   8     2105.81     2167.39    159.08 o
   1  -8   8       52.58       36.04     38.60 o
   2  -8   8      242.16      255.68     80.63 o
   3  -8   8      540.23      567.16     82.88 o
   4  -8   8        0.94       21.89     51.26 o
   5  -8   8       67.41       71.26     41.18 o
  -7  -7   8      157.18      186.03     77.90 o
  -6  -7   8      142.25      213.83    101.36 o
  -5  -7   8      296.85      475.57    138.28 o
  -4  -7   8      560.85      505.89    129.04 o
  -3  -7   8      933.45      807.49    168.60 o
  -2  -7   8      222.07      329.05     86.03 o
  -1  -7   8      342.75      284.70     74.33 o
   0  -7   8        3.83        0.00     27.41 o
   1  -7   8     2466.00     2583.21    188.61 o
   2  -7   8      312.44      287.64     53.16 o
   3  -7   8      135.55      156.05     44.35 o
   4  -7   8      323.05      391.47     63.33 o
   5  -7   8      226.02      264.70     88.01 o
   6  -7   8       79.82        0.00     47.03 o
  -7  -6   8       64.97       47.51     79.15 o
  -6  -6   8      195.43      128.67     79.00 o
  -5  -6   8      167.67       61.18     55.34 o
  -4  -6   8       43.58      128.42     57.39 o
  -3  -6   8     3450.94     3502.85    236.21 o
  -2  -6   8     1462.48     1437.56    198.71 o
  -1  -6   8     1581.83     1616.83    182.17 o
   0  -6   8       70.89       36.28     33.61 o
   1  -6   8     2146.55     1977.24    155.30 o
   2  -6   8      932.31      994.83     91.81 o
   3  -6   8      661.21      714.10     87.16 o
   4  -6   8       63.55       54.05     36.34 o
   5  -6   8     1354.01     1494.62    179.09 o
   6  -6   8        7.86       30.02     40.06 o
  -7  -5   8       20.52        0.09     41.81 o
  -6  -5   8        3.46       12.41     33.29 o
  -5  -5   8     1179.99     1286.10    174.69 o
  -4  -5   8      307.52      456.59    139.72 o
  -3  -5   8       30.73       58.89     51.26 o
  -2  -5   8        0.07        7.74     28.53 o
  -1  -5   8     4353.33     4733.91    275.39 o
   0  -5   8     6931.68     6587.20    214.14 o
   1  -5   8     1185.80     1133.04     84.45 o
   2  -5   8      204.19      144.47     43.90 o
   3  -5   8      733.80      710.86     93.66 o
   4  -5   8     2918.32     3117.65    188.03 o
   5  -5   8     1153.15     1379.99    143.96 o
   6  -5   8       60.88      165.87     66.24 o
   7  -5   8      214.87      310.63    129.68 o
  -8  -4   8        2.74        1.51    137.77 o
  -7  -4   8       62.10       64.46     39.67 o
  -6  -4   8     1130.64     1097.26    179.29 o
  -5  -4   8       99.31      104.30     63.95 o
  -4  -4   8     2262.59     2246.22    238.57 o
  -3  -4   8      179.47      108.87     50.94 o
  -2  -4   8    10396.26     9954.20    560.67 o
  -1  -4   8     7873.01     8527.97    345.20 o
   0  -4   8      326.43      374.47     45.65 o
   1  -4   8     6916.25     7153.14    225.45 o
   2  -4   8       88.69       41.61     35.88 o
   3  -4   8       97.90      144.10     35.92 o
   4  -4   8      198.76      168.83     37.56 o
   5  -4   8     3156.00     3213.33    181.58 o
   6  -4   8      290.70      305.11     90.79 o
   7  -4   8       20.92       83.33     51.33 o
  -8  -3   8      333.52      232.50    156.89 o
  -7  -3   8       18.04       67.60     42.45 o
  -6  -3   8      121.42      106.47     56.51 o
  -5  -3   8      909.78      999.01    145.61 o
  -4  -3   8      723.60      770.77    142.07 o
  -3  -3   8     1949.75     1695.43    191.74 o
  -2  -3   8       17.36       76.63     47.90 o
  -1  -3   8    15676.37    16191.60    429.07 o
   0  -3   8      185.58      133.79     20.15 o
   1  -3   8     4728.96     4688.47    257.80 o
   2  -3   8      254.66      275.02     43.45 o
   3  -3   8      189.44      220.31     46.89 o
   4  -3   8      422.11      293.42     82.16 o
   5  -3   8     2381.62     2703.73    163.57 o
   6  -3   8        6.77        0.00     43.55 o
   7  -3   8        4.26        0.00    147.80 o
   8  -3   8       19.76        1.05    100.88 o
  -8  -2   8       73.23       54.05     40.21 o
  -7  -2   8       18.25       80.93     52.37 o
  -6  -2   8      322.04      368.18     82.81 o
  -5  -2   8      681.95      534.45    109.59 o
  -4  -2   8     2781.32     2991.91    272.04 o
  -3  -2   8        2.57       65.25     42.97 o
  -2  -2   8     5496.40     5684.35    326.70 o
  -1  -2   8     7063.03     7760.93    376.68 o
   0  -2   8      338.85      328.27     40.60 o
   1  -2   8      538.71      741.68     83.74 o
   2  -2   8     1551.39     1498.84     86.00 o
   3  -2   8     1646.07     1461.86    111.41 o
   4  -2   8     1438.58     1488.37     99.28 o
   5  -2   8     1837.43     1842.05    177.05 o
   6  -2   8      777.05      739.56    110.95 o
   7  -2   8      550.82      561.68    172.23 o
   8  -2   8       38.55        0.00     78.47 o
  -8  -1   8        0.59       15.88     55.90 o
  -7  -1   8        0.08        0.00     59.98 o
  -6  -1   8        2.43       10.86     58.42 o
  -5  -1   8       66.77       64.78     36.48 o
  -4  -1   8      591.95      524.13     61.56 o
  -3  -1   8     6413.66     6008.59    215.85 o
  -2  -1   8    10338.25     9965.56    313.98 o
  -1  -1   8     1856.73     1811.78    137.28 o
   0  -1   8       98.76       53.72     22.93 o
   1  -1   8      421.86      351.77     43.62 o
   2  -1   8      956.39      916.51     78.30 o
   3  -1   8      189.54      147.26     31.83 o
   4  -1   8     5858.43     6066.56    235.09 o
   5  -1   8        7.65       39.07     42.34 o
   6  -1   8      211.30      153.65     86.93 o
   7  -1   8       10.13       83.88     77.77 o
   8  -1   8      201.55       90.04    152.90 o
  -8   0   8      126.18       69.08     91.92 o
  -7   0   8      111.37      116.05    105.65 o
  -6   0   8     1542.22     1558.19    166.38 o
  -5   0   8      307.03      228.02     75.03 o
  -4   0   8      164.86      169.06     44.05 o
  -3   0   8        1.76       26.33     36.14 o
  -2   0   8     7826.77     7761.85    187.91 o
  -1   0   8    12316.39    12303.05    296.57 o
   0   0   8      638.59      709.25     55.58 o
   1   0   8      755.39      806.13     53.81 o
   2   0   8     5053.85     4780.38    217.63 o
   3   0   8     1179.71     1209.78    119.04 o
   4   0   8     1620.31     1535.90    140.26 o
   5   0   8     6757.88     6523.51    331.17 o
   6   0   8      328.68      233.35    119.24 o
   7   0   8      599.64      535.28    120.27 o
   8   0   8        0.42       51.42     78.92 o
  -8   1   8       62.68       86.49     67.88 o
  -7   1   8      208.87      366.74     92.65 o
  -6   1   8        4.21       69.26     38.35 o
  -5   1   8        0.85        0.00     24.66 o
  -4   1   8     6340.19     6233.26    285.37 o
  -3   1   8      408.59      479.90     81.36 o
  -2   1   8    16394.01    16008.27    301.48 o
  -1   1   8    16253.68    16108.12    315.83 o
   0   1   8     4318.91     3872.48    109.82 o
   1   1   8     3080.07     3100.73    125.93 o
   2   1   8     2306.98     2281.30    127.18 o
   3   1   8    10772.90    11035.55    290.94 o
   4   1   8     3646.22     3675.67    171.91 o
   5   1   8      153.26      180.28     58.23 o
   6   1   8       57.12       73.77     81.35 o
   7   1   8       44.19       37.99     59.39 o
   8   1   8       64.02      129.82    138.91 o
  -7   2   8       30.88       56.73     71.27 o
  -6   2   8     2261.65     2833.52    269.89 o
  -5   2   8       44.32       94.61     38.59 o
  -4   2   8     1181.51     1037.74    101.17 o
  -3   2   8     3371.28     3291.37    164.75 o
  -2   2   8     3930.29     3929.31    154.15 o
  -1   2   8     4176.11     4265.22    149.91 o
   0   2   8     5012.45     4827.35    159.85 o
   1   2   8      151.20       95.21     18.36 o
   2   2   8     4562.59     4937.84    175.48 o
   3   2   8      497.42      543.61     56.70 o
   4   2   8      467.36      455.29     80.57 o
   5   2   8     2481.38     2393.61    197.79 o
   6   2   8      612.27      498.36     94.24 o
   7   2   8      141.31      176.22     60.43 o
   8   2   8       16.70       30.54     79.00 o
  -7   3   8       72.37       10.05     64.86 o
  -6   3   8       25.56       39.05     55.92 o
  -5   3   8      584.63      617.06     94.43 o
  -4   3   8      863.38      956.65     96.61 o
  -3   3   8     1863.74     1847.98    123.31 o
  -2   3   8     3729.81     3747.43    166.64 o
  -1   3   8     2556.59     2594.99    141.74 o
   0   3   8      619.64      528.68     50.79 o
   1   3   8     9211.93     9404.71    229.91 o
   2   3   8     7682.87     7683.46    253.95 o
   3   3   8     3381.12     3470.92    241.75 o
   4   3   8      451.96      411.60     75.70 o
   5   3   8       30.27       98.23     45.80 o
   6   3   8        0.77        3.15     54.34 o
   7   3   8      155.19      284.57     77.22 o
   8   3   8        2.02       46.69     53.10 o
  -7   4   8       43.22       67.56    115.31 o
  -6   4   8      333.53      286.03     76.54 o
  -5   4   8     2063.52     1985.58    216.65 o
  -4   4   8     1005.02      964.61    113.68 o
  -3   4   8      422.83      353.54     42.23 o
  -2   4   8      504.64      429.49     59.45 o
  -1   4   8       93.88       91.52     35.25 o
   0   4   8      100.85       66.19     19.15 o
   1   4   8      178.53      207.03     38.82 o
   2   4   8       14.21       81.86     34.01 o
   3   4   8     2791.31     2789.24    190.04 o
   4   4   8     1181.13     1110.33    154.80 o
   5   4   8       75.13       75.99     41.25 o
   6   4   8      129.64      210.60     77.37 o
   7   4   8      419.67      345.57     95.27 o
   8   4   8       83.29      382.39    148.27 o
  -7   5   8       17.33      152.61    226.10 o
  -6   5   8      653.22      660.18    161.83 o
  -5   5   8      108.97       81.20     90.90 o
  -4   5   8      869.08      844.20     92.71 o
  -3   5   8       22.08       12.57     26.30 o
  -2   5   8     4527.32     4485.24    187.04 o
  -1   5   8       16.41       16.69     15.24 o
   0   5   8     2765.03     2896.08    158.60 o
   1   5   8     1158.69     1259.86    110.32 o
   2   5   8    19523.58    20035.30    486.27 o
   3   5   8      581.39      630.73    112.03 o
   4   5   8       77.91       80.75     63.08 o
   5   5   8      548.12      591.71    129.72 o
   6   5   8        2.78       97.61     66.98 o
   7   5   8        0.58       75.26     87.07 o
   8   5   8       33.89        0.00     80.94 o
  -6   6   8      465.43      675.88    196.77 o
  -5   6   8       63.66        0.00     77.54 o
  -4   6   8      682.64      818.50    128.10 o
  -3   6   8      532.40      661.86     81.21 o
  -2   6   8      530.89      636.59     76.35 o
  -1   6   8       68.55       33.57     25.72 o
   0   6   8     2753.02     3022.64    242.30 o
   1   6   8       94.75       97.36     35.27 o
   2   6   8      773.53      851.75    101.02 o
   3   6   8     4954.84     5333.19    280.56 o
   4   6   8       89.35       89.49     52.70 o
   5   6   8       12.68       36.49     44.91 o
   6   6   8        4.93        0.00     57.93 o
   7   6   8       38.60        1.77     63.07 o
   8   6   8       89.97       58.19    101.23 o
  -6   7   8      729.22     1148.60    250.30 o
  -5   7   8      276.13      307.31    120.88 o
  -4   7   8      351.27      309.08     99.52 o
  -3   7   8       13.28       26.19     23.23 o
  -2   7   8     1216.18     1249.83    109.73 o
  -1   7   8     1908.48     2208.56    169.69 o
   0   7   8      665.81      661.31     87.64 o
   1   7   8       76.03       67.61     51.72 o
   2   7   8     4369.22     4570.28    246.46 o
   3   7   8      375.77      420.95     80.55 o
   4   7   8        7.30       26.75     50.47 o
   5   7   8        0.12       92.50     52.99 o
   6   7   8        6.85       64.42     49.45 o
   7   7   8       42.18        5.35     60.65 o
   8   7   8       95.60        6.72     77.95 o
  -5   8   8       31.76       65.77    103.06 o
  -4   8   8       11.46        0.16     71.64 o
  -3   8   8       70.39       61.59     32.51 o
  -2   8   8     1735.42     1786.71    155.41 o
  -1   8   8      350.77      442.91     81.74 o
   0   8   8      163.74      120.80     32.53 o
   1   8   8      682.05      586.25     78.01 o
   2   8   8     1747.71     1648.15    168.23 o
   3   8   8       32.42       20.94     41.86 o
   4   8   8      354.97      320.29     84.67 o
   5   8   8        1.38       67.98     70.10 o
   6   8   8      168.94      245.07     97.37 o
   7   8   8       27.74        0.00     67.33 o
  -5   9   8      292.54      355.40    104.17 o
  -4   9   8      253.00      131.83     92.65 o
  -3   9   8      324.05      494.22    100.97 o
  -2   9   8       51.24       87.12     38.99 o
  -1   9   8     1354.19     1753.84    158.93 o
   0   9   8      725.09      580.19    113.69 o
   1   9   8       37.05       19.37     46.27 o
   2   9   8       25.34        6.28     49.48 o
   3   9   8      730.78      992.07    159.31 o
   4   9   8        8.47       50.28     36.03 o
   5   9   8       28.34      116.07     77.95 o
   6   9   8       70.47      119.86    141.67 o
   7   9   8       76.08      159.83     99.52 o
  -4  10   8        9.55        0.00     60.59 o
  -3  10   8      517.90      579.63    120.72 o
  -2  10   8        1.85       15.61     35.32 o
  -1  10   8       86.95        9.02     57.20 o
   0  10   8      228.55      195.17     63.06 o
   1  10   8      249.14      273.99     78.99 o
   2  10   8      372.61      465.01    103.42 o
   3  10   8       99.19      116.94     55.68 o
   4  10   8       50.07       95.35     67.24 o
   5  10   8       64.20       23.55    104.85 o
   6  10   8      107.03      135.82    144.72 o
  -3  11   8       90.37       61.77     86.72 o
  -2  11   8     1145.44     1707.09    256.15 o
  -1  11   8      181.34      173.79     66.23 o
   0  11   8      185.77      192.03     60.14 o
   1  11   8       45.45        8.09     48.63 o
   2  11   8       71.18       74.41     45.69 o
   3  11   8      103.43       71.37     67.73 o
   4  11   8       65.05        0.64     43.49 o
   5  11   8       46.92      113.89    137.97 o
   6  11   8        5.79       66.51     95.84 o
  -2  12   8       14.95        0.00     67.88 o
  -1  12   8        7.54       66.76     84.73 o
   0  12   8        0.04        0.00     72.49 o
   1  12   8      106.73        0.00     56.35 o
   2  12   8        1.80        0.00     76.93 o
   3  12   8       18.30       35.05     29.07 o
   4  12   8       85.67      221.17     91.42 o
   5  12   8       14.93       69.55     94.62 o
   0  13   8       57.39       34.10     84.89 o
   1  13   8       14.73        0.00     76.27 o
   2  13   8       38.24       20.78     78.07 o
   3  13   8       12.49       10.88     76.63 o
  -2 -12   9      126.93      286.88    127.83 o
  -1 -12   9      110.06      117.82    192.19 o
   0 -12   9       57.96       71.94     80.18 o
  -4 -11   9       35.64       36.98     37.72 o
  -3 -11   9      304.98      585.24    194.21 o
  -2 -11   9       22.27       24.92     63.39 o
  -1 -11   9      114.54      266.71    162.46 o
   0 -11   9       17.10        0.00     66.88 o
   1 -11   9       51.31       47.15     62.46 o
   2 -11   9        4.30       82.13     60.12 o
  -5 -10   9       11.65       80.84     68.99 o
  -4 -10   9      208.83      243.65    163.26 o
  -3 -10   9        3.19        0.00     46.67 o
  -2 -10   9      187.90      238.66     83.78 o
  -1 -10   9        0.26       85.33     61.75 o
   0 -10   9      408.92      477.97    140.13 o
   1 -10   9      315.69      114.78     94.89 o
   2 -10   9       51.87        0.00     25.05 o
   3 -10   9        6.00       64.13     68.76 o
   4 -10   9       34.89       17.69     74.63 o
  -6  -9   9        6.42        0.00     85.19 o
  -5  -9   9      441.68      581.34    175.29 o
  -4  -9   9      548.16      738.89    182.24 o
  -3  -9   9      133.98      150.36     77.49 o
  -2  -9   9        0.50        0.00     70.47 o
  -1  -9   9      374.00      269.18    103.78 o
   0  -9   9      582.03      735.81    123.39 o
   1  -9   9      126.39      134.90     65.36 o
   2  -9   9     1064.27     1027.18    153.27 o
   3  -9   9      118.25       60.99     56.96 o
   4  -9   9      412.93      375.58    118.54 o
  -6  -8   9      150.56      200.11     93.03 o
  -5  -8   9       11.21       22.73     53.85 o
  -4  -8   9      898.99     1122.44    214.83 o
  -3  -8   9      356.22      358.45    111.32 o
  -2  -8   9      719.98      739.96    157.45 o
  -1  -8   9      106.51       55.95     79.07 o
   0  -8   9        6.72        0.00     29.94 o
   1  -8   9     2997.17     2847.21    211.81 o
   2  -8   9      245.69      127.46     43.26 o
   3  -8   9      300.26      471.88    103.06 o
   4  -8   9      359.78      143.65     79.57 o
   5  -8   9      532.50      934.86    185.65 o
  -7  -7   9       66.45       68.74     73.77 o
  -6  -7   9       19.65        0.00     83.27 o
  -5  -7   9      767.63      386.12    170.88 o
  -4  -7   9     1017.96     1383.89    221.94 o
  -3  -7   9      341.13      426.58    130.01 o
  -2  -7   9      292.08      362.61    102.85 o
  -1  -7   9     1074.24      945.95    142.32 o
   0  -7   9       14.12        0.00     25.13 o
   1  -7   9      289.34      212.33     54.10 o
   2  -7   9     4136.29     4076.26    196.47 o
   3  -7   9      185.82       67.49     35.14 o
   4  -7   9        6.95       35.91     26.74 o
   5  -7   9        1.55       22.52     48.27 o
   6  -7   9       78.28       37.15     41.67 o
  -7  -6   9        6.46       33.52     39.28 o
  -6  -6   9      118.43      142.55     79.79 o
  -5  -6   9        0.71       11.16     34.01 o
  -4  -6   9      658.30      689.53    138.56 o
  -3  -6   9      209.35      193.69     54.04 o
  -2  -6   9      320.86      336.01    122.65 o
  -1  -6   9      205.82      203.23     63.44 o
   0  -6   9       94.11      149.24     35.28 o
   1  -6   9      818.46      747.32     96.49 o
   2  -6   9      702.05      535.98     65.76 o
   3  -6   9      337.93      374.05     59.77 o
   4  -6   9      990.42      990.37    110.33 o
   5  -6   9      252.41      220.75     77.14 o
   6  -6   9      132.27       80.61    156.38 o
  -7  -5   9       23.31        0.00    107.48 o
  -6  -5   9       31.21        0.00     68.34 o
  -5  -5   9        0.31       54.29     31.78 o
  -4  -5   9      500.49      480.40    110.94 o
  -3  -5   9      959.69     1079.30    159.48 o
  -2  -5   9     1378.69     1432.62    191.93 o
  -1  -5   9        9.22       21.47     42.69 o
   0  -5   9      429.38      382.31     65.26 o
   1  -5   9     1209.09     1174.36    111.49 o
   2  -5   9       41.20        9.78     30.48 o
   3  -5   9      147.14      129.96     41.92 o
   4  -5   9      117.13      107.19     42.81 o
   5  -5   9     1094.87     1195.72    138.33 o
   6  -5   9      392.13      465.29    116.19 o
   7  -5   9        6.80        0.00     53.43 o
  -7  -4   9        3.19        0.00     63.61 o
  -6  -4   9      361.82      351.51     99.84 o
  -5  -4   9      186.96      139.37     76.59 o
  -4  -4   9      870.46      860.38    157.62 o
  -3  -4   9      137.15      215.93     67.19 o
  -2  -4   9      202.27      134.22     48.53 o
  -1  -4   9     7244.57     7301.36    246.20 o
   0  -4   9      652.72      708.85     66.12 o
   1  -4   9     2783.93     2073.61    231.98 o
   2  -4   9     2238.08     1965.12    133.30 o
   3  -4   9     1194.02     1231.66    119.64 o
   4  -4   9     1233.80     1255.06    125.37 o
   5  -4   9     3096.22     3260.88    209.14 o
   6  -4   9       54.17       11.93     84.46 o
   7  -4   9      267.41      277.05    100.39 o
  -7  -3   9       32.11        0.00     51.05 o
  -6  -3   9      671.03      820.27    148.13 o
  -5  -3   9       26.73       39.86     46.72 o
  -4  -3   9     4291.97     4253.02    339.13 o
  -3  -3   9        1.34       67.99     50.46 o
  -2  -3   9      910.81      990.51    140.82 o
  -1  -3   9     2328.38     2693.03    245.16 o
   0  -3   9    10344.56    10889.20    389.63 o
   1  -3   9     3543.68     3829.92    215.92 o
   2  -3   9      117.81      151.15     46.99 o
   3  -3   9      958.70      914.09     97.89 o
   4  -3   9        1.23       24.21     23.61 o
   5  -3   9     1474.66     1555.07    131.42 o
   6  -3   9     2617.49     2982.89    233.20 o
   7  -3   9       74.31      316.88    131.58 o
  -7  -2   9       51.48       54.56     63.73 o
  -6  -2   9     1448.21     1849.51    214.25 o
  -5  -2   9      424.92      471.45    107.66 o
  -4  -2   9      200.30      285.28     89.92 o
  -3  -2   9     7363.70     7506.78    414.23 o
  -2  -2   9      185.84      178.74     40.97 o
  -1  -2   9     4771.16     5251.87    322.03 o
   0  -2   9      202.19      148.82     25.62 o
   1  -2   9     4896.38     4642.97    220.02 o
   2  -2   9      475.23      577.82     82.77 o
   3  -2   9      491.78      533.23     65.80 o
   4  -2   9      175.77      160.34     40.30 o
   5  -2   9     1151.19     1178.02    110.77 o
   6  -2   9        7.49        8.54     51.21 o
   7  -2   9      122.12      271.64    103.19 o
   8  -2   9       84.82      348.24    151.59 o
  -7  -1   9       59.10      120.72     82.41 o
  -6  -1   9      127.86       72.58     65.30 o
  -5  -1   9      223.28      276.65     59.86 o
  -4  -1   9      858.84      786.24     72.70 o
  -3  -1   9     1678.72     1582.97    130.80 o
  -2  -1   9      176.28      259.15     41.55 o
  -1  -1   9      215.70      172.77     58.75 o
   0  -1   9     2116.11     1973.80     93.14 o
   1  -1   9       73.23       52.15     14.53 o
   2  -1   9      557.52      560.89     77.42 o
   3  -1   9      744.52      834.01    121.18 o
   4  -1   9     1993.29     1876.84    171.02 o
   5  -1   9     1667.06     1854.17    155.75 o
   6  -1   9     1008.85     1130.79    175.57 o
   7  -1   9      131.91      185.29    113.86 o
   8  -1   9        1.10       74.59     61.30 o
  -7   0   9      129.74      133.38    120.27 o
  -6   0   9       57.97        0.91     31.32 o
  -5   0   9      247.02      330.35     65.90 o
  -4   0   9      246.10      194.42     57.55 o
  -3   0   9      343.91      338.88     66.77 o
  -2   0   9     3867.08     3946.44    136.91 o
  -1   0   9     3590.98     3655.77    203.20 o
   0   0   9     2007.84     1865.81     96.89 o
   1   0   9     1017.58     1008.32     59.78 o
   2   0   9     7390.46     6991.24    241.30 o
   3   0   9     2353.85     2313.45    158.51 o
   4   0   9       33.97      192.66     61.26 o
   5   0   9      134.72      135.13     59.82 o
   6   0   9      378.83      387.49     87.91 o
   7   0   9      381.01      389.39    112.11 o
   8   0   9       93.95       68.13    137.18 o
  -7   1   9      249.32      271.11     94.78 o
  -6   1   9     2479.83     2755.12    224.79 o
  -5   1   9       14.49       26.58     22.62 o
  -4   1   9        8.28       32.62     37.98 o
  -3   1   9      382.10      353.66     72.32 o
  -2   1   9     5995.67     5604.28    194.56 o
  -1   1   9     6526.65     6304.30    208.73 o
   0   1   9      411.17      333.16     39.21 o
   1   1   9      831.15      828.96     70.10 o
   2   1   9     2438.27     2210.84    132.02 o
   3   1   9     3656.72     4079.20    193.98 o
   4   1   9       41.70       11.33     17.16 o
   5   1   9     3712.51     4038.04    246.24 o
   6   1   9       95.53       66.12     26.86 o
   7   1   9      187.49      296.92     95.28 o
   8   1   9       14.32        0.00     83.92 o
  -7   2   9      395.32      633.90    183.14 o
  -6   2   9       41.10      130.65     72.19 o
  -5   2   9      550.90      634.08     87.97 o
  -4   2   9      315.52      275.93     54.51 o
  -3   2   9      183.80      161.17     41.20 o
  -2   2   9      411.60      540.77    102.37 o
  -1   2   9     5313.28     5383.73    197.94 o
   0   2   9     8149.39     7499.26    212.78 o
   1   2   9     4316.78     4393.08    162.21 o
   2   2   9     4539.34     4407.16    170.35 o
   3   2   9    12273.51    12276.16    379.94 o
   4   2   9        6.68       18.54     28.63 o
   5   2   9       86.90       87.22     46.51 o
   6   2   9      178.57      149.53     64.60 o
   7   2   9      231.19      195.38     52.88 o
   8   2   9        0.09      150.92     83.59 o
  -7   3   9      126.63       39.77     86.90 o
  -6   3   9     1913.71     2024.16    231.96 o
  -5   3   9      702.21      838.29    113.94 o
  -4   3   9        2.33       61.56     34.21 o
  -3   3   9     1486.97     1468.54    109.05 o
  -2   3   9     2427.42     2395.37    134.46 o
  -1   3   9      833.67      870.39     84.56 o
   0   3   9       91.64      109.39     36.01 o
   1   3   9     1113.73     1074.46     79.58 o
   2   3   9     2025.79     2120.09    125.09 o
   3   3   9      267.29      187.69     58.18 o
   4   3   9      197.82      212.08     59.00 o
   5   3   9      324.08      334.92     63.91 o
   6   3   9      303.06      345.32     84.80 o
   7   3   9       69.70      114.70     56.74 o
   8   3   9       71.83      288.43    106.05 o
  -7   4   9        2.39      208.09    116.14 o
  -6   4   9        0.25       50.87    119.66 o
  -5   4   9     1242.61     1182.76    162.71 o
  -4   4   9      113.48      112.22     38.13 o
  -3   4   9      167.93       98.52     40.02 o
  -2   4   9       26.93       12.71     25.45 o
  -1   4   9        1.05        1.25     26.33 o
   0   4   9      140.32      129.17     22.58 o
   1   4   9     3869.91     3903.19    186.78 o
   2   4   9     5188.21     5285.18    234.22 o
   3   4   9      932.72      951.45    111.82 o
   4   4   9      128.87      122.64     31.72 o
   5   4   9      216.19       93.51     78.71 o
   6   4   9      275.69      167.72     60.10 o
   7   4   9       11.77      107.10     52.45 o
   8   4   9       84.47      112.21    143.09 o
  -6   5   9      516.51      893.46    212.65 o
  -5   5   9      517.33      487.63    137.23 o
  -4   5   9        4.73        0.00     28.20 o
  -3   5   9      786.31      700.59     85.85 o
  -2   5   9      196.28      179.23     49.14 o
  -1   5   9        0.90       13.52     38.89 o
   0   5   9     3453.68     3498.02    161.58 o
   1   5   9       74.75       71.39     27.41 o
   2   5   9     3909.83     4097.60    223.52 o
   3   5   9     3775.32     3943.41    244.05 o
   4   5   9       57.12       46.35     25.90 o
   5   5   9      367.56      289.36     83.66 o
   6   5   9      153.79      277.94     81.70 o
   7   5   9      274.75      181.22     47.20 o
   8   5   9       40.07       71.88    105.78 o
  -6   6   9      229.20      344.52    116.92 o
  -5   6   9      152.37      415.52    144.85 o
  -4   6   9      339.50      453.20    110.86 o
  -3   6   9     2567.12     2422.72    182.78 o
  -2   6   9     2162.28     2179.10    175.98 o
  -1   6   9       60.39       25.73     24.14 o
   0   6   9      398.04      422.05     81.85 o
   1   6   9      122.45       81.61     27.58 o
   2   6   9     1126.40      933.86    105.47 o
   3   6   9      270.09      282.46     63.00 o
   4   6   9      789.12     1084.80    169.15 o
   5   6   9      130.22      128.80     99.47 o
   6   6   9      313.28      434.78    121.35 o
   7   6   9       45.65        0.00     84.13 o
   8   6   9       22.02       35.83     93.61 o
  -6   7   9      187.12       26.78     80.90 o
  -5   7   9      307.34      414.68    140.16 o
  -4   7   9      112.06        5.63     51.62 o
  -3   7   9      593.22      557.45     93.73 o
  -2   7   9     4302.73     4768.14    250.69 o
  -1   7   9      165.34      151.49     43.28 o
   0   7   9     1257.56     1383.80    132.63 o
   1   7   9     2897.03     3021.26    197.96 o
   2   7   9      926.05      919.75    113.61 o
   3   7   9     2730.02     2697.59    211.96 o
   4   7   9        1.95        0.00     69.89 o
   5   7   9      552.78      843.14    164.69 o
   6   7   9      346.12      220.22    118.47 o
   7   7   9      158.89       33.33     95.38 o
   8   7   9        1.74       95.73     71.22 o
  -5   8   9      278.10      383.65    123.56 o
  -4   8   9       15.88       47.23     58.56 o
  -3   8   9      118.05      108.68     55.09 o
  -2   8   9      718.61      763.46    102.89 o
  -1   8   9     1638.27     1743.38    160.33 o
   0   8   9       31.83        0.00     28.20 o
   1   8   9       18.44       31.94     66.89 o
   2   8   9       66.08       35.61     25.72 o
   3   8   9       31.14        4.95     42.65 o
   4   8   9      231.97      325.54     86.76 o
   5   8   9       19.90       27.59     62.26 o
   6   8   9        8.84        1.91     61.82 o
   7   8   9        4.75        0.00    117.86 o
  -4   9   9       68.06       39.51     77.72 o
  -3   9   9      632.98      637.28    111.39 o
  -2   9   9      263.00      168.13     60.34 o
  -1   9   9       93.74       83.89     42.59 o
   0   9   9      544.00      417.15     97.33 o
   1   9   9       17.91       47.94     73.96 o
   2   9   9      961.79      981.62    139.63 o
   3   9   9      452.63      505.36     95.57 o
   4   9   9        0.56        0.00     42.96 o
   5   9   9       52.99      116.67    109.31 o
   6   9   9      582.60      899.18    190.07 o
   7   9   9      107.42       43.73    126.18 o
  -4  10   9      143.15      280.69    116.79 o
  -3  10   9      183.93      178.31     78.41 o
  -2  10   9      624.00      657.61    150.81 o
  -1  10   9      600.56      740.65    132.75 o
   0  10   9     1036.68     1178.48    176.39 o
   1  10   9      191.89      143.38     48.79 o
   2  10   9       66.32      242.32     72.07 o
   3  10   9      214.58      243.53     64.09 o
   4  10   9        1.67       12.31     67.27 o
   5  10   9        0.40        0.00     59.81 o
   6  10   9        3.65       75.89    154.62 o
  -3  11   9      162.51      214.31    194.93 o
  -2  11   9      131.80      102.03     57.68 o
  -1  11   9       43.50        0.00     61.19 o
   0  11   9       57.65      101.68     69.85 o
   1  11   9      392.63      546.01    116.55 o
   2  11   9      530.32      491.19    119.18 o
   3  11   9       83.16       58.78     65.48 o
   4  11   9       55.46       49.25    103.32 o
   5  11   9       32.68        0.00     96.42 o
   6  11   9       98.23      150.43     86.01 o
  -2  12   9      274.72      487.35    139.85 o
  -1  12   9      111.10      112.63     71.03 o
   0  12   9       69.78        0.00     52.84 o
   1  12   9      133.08       74.73     64.86 o
   2  12   9      134.57       66.29     95.32 o
   3  12   9       26.44        0.00     43.88 o
   4  12   9       17.51      101.11     71.79 o
   5  12   9        1.37      126.89    105.63 o
   0  13   9      107.68       93.55     94.70 o
   1  13   9       35.34        0.00     46.73 o
   2  13   9       31.01       30.78     66.11 o
   3  13   9        1.33        0.00     56.37 o
  -3 -11  10        9.14        0.00    103.17 o
  -2 -11  10      371.66      202.52    165.30 o
  -1 -11  10      371.58      461.19    149.25 o
   0 -11  10        3.05        0.00     59.26 o
   1 -11  10       32.15        0.00     34.76 o
   2 -11  10      126.16       59.28     59.20 o
  -5 -10  10       65.13        0.00     85.04 o
  -4 -10  10        4.05        5.59    111.27 o
  -3 -10  10      263.11       46.24     70.86 o
  -2 -10  10        6.13        0.00     38.47 o
  -1 -10  10      244.47      160.52     80.06 o
   0 -10  10        0.04        0.00     76.93 o
   1 -10  10       56.37        4.53     73.16 o
   2 -10  10       60.24        0.00     28.91 o
   3 -10  10       84.81      210.65     65.36 o
  -5  -9  10       59.00      132.86    106.69 o
  -4  -9  10      139.51      107.85     71.47 o
  -3  -9  10      122.01      160.90     86.59 o
  -2  -9  10       14.88        6.91     39.66 o
  -1  -9  10        3.50       64.55     48.50 o
   0  -9  10      135.90      101.12     61.67 o
   1  -9  10     1504.16     1416.59    189.65 o
   2  -9  10      180.46      266.19     76.33 o
   3  -9  10      186.25      256.82     73.09 o
   4  -9  10       90.76       16.87     48.58 o
  -6  -8  10        2.19        0.00     38.79 o
  -5  -8  10       73.64      109.65     80.41 o
  -4  -8  10      402.39      485.65    123.34 o
  -3  -8  10     1946.54     2186.32    291.20 o
  -2  -8  10        1.89       20.21     47.40 o
  -1  -8  10     1632.87     1873.35    221.43 o
   0  -8  10     1335.80     1391.70    162.21 o
   1  -8  10      782.48     1010.13    141.43 o
   2  -8  10     1797.03     1900.96    208.89 o
   3  -8  10      253.59      152.27     56.94 o
   4  -8  10        6.28        0.00     76.93 o
   5  -8  10      189.90      245.93    102.79 o
  -6  -7  10       99.32      320.26    133.13 o
  -5  -7  10       49.24        0.00     60.75 o
  -4  -7  10      886.06     1026.78    204.44 o
  -3  -7  10      907.73      929.87    185.88 o
  -2  -7  10      485.44      409.60    110.07 o
  -1  -7  10      252.68      165.62     53.27 o
   0  -7  10      603.52      611.65     59.82 o
   1  -7  10     1691.49     1513.70    150.96 o
   2  -7  10     1088.23      830.99    125.65 o
   3  -7  10     1937.80     2479.47    176.05 o
   4  -7  10       37.12       65.51     31.89 o
   5  -7  10      895.19     1038.40    181.10 o
   6  -7  10      152.56      236.43     97.51 o
  -7  -6  10      151.08       43.04     96.06 o
  -6  -6  10      169.56      148.49     85.13 o
  -5  -6  10      194.61      164.93     91.98 o
  -4  -6  10      415.68      540.24    197.37 o
  -3  -6  10     4116.70     4654.59    380.80 o
  -2  -6  10       77.53       89.60     52.63 o
  -1  -6  10      731.21      563.11    104.18 o
   0  -6  10      321.48      187.07     67.61 o
   1  -6  10     1878.40     1954.18    114.03 o
   2  -6  10      282.46      159.05     38.74 o
   3  -6  10      123.30       70.51     38.17 o
   4  -6  10        8.74        0.00     16.42 o
   5  -6  10        5.34       12.87     34.04 o
   6  -6  10       74.67      158.62     56.55 o
  -7  -5  10       21.38       31.64    105.53 o
  -6  -5  10        1.31       16.03     64.26 o
  -5  -5  10      377.84      472.30    130.14 o
  -4  -5  10       96.22      149.79     54.69 o
  -3  -5  10     1221.84     1419.80    187.25 o
  -2  -5  10      444.94      517.70    111.93 o
  -1  -5  10      148.12      118.39     36.67 o
   0  -5  10     2368.77     2134.18    162.68 o
   1  -5  10      130.64      106.83     29.81 o
   2  -5  10       27.82        7.01     27.25 o
   3  -5  10      190.21       81.72     41.21 o
   4  -5  10      385.25      542.95     87.56 o
   5  -5  10      626.08      672.46    134.11 o
   6  -5  10       27.24       50.89     83.68 o
   7  -5  10       19.58       56.92     53.18 o
  -7  -4  10       81.58       99.10     94.80 o
  -6  -4  10      129.87       26.41     24.94 o
  -5  -4  10        5.35       45.93     41.63 o
  -4  -4  10     1635.37     1591.40    218.18 o
  -3  -4  10      570.92      483.91    107.68 o
  -2  -4  10     2626.19     2489.45    227.35 o
  -1  -4  10      124.22      158.11     37.00 o
   0  -4  10     3483.82     3391.19    255.81 o
   1  -4  10     1068.53      958.85    138.22 o
   2  -4  10       28.32       37.01     32.18 o
   3  -4  10     2691.85     2888.46    184.28 o
   4  -4  10      633.37      672.21     94.34 o
   5  -4  10     1881.70     1994.19    168.35 o
   6  -4  10        9.25       62.75    122.24 o
   7  -4  10      222.68      189.43    107.23 o
  -7  -3  10        1.69        0.00     38.03 o
  -6  -3  10      907.55      858.10    149.54 o
  -5  -3  10      212.53      274.60     89.60 o
  -4  -3  10      270.69      436.20    114.22 o
  -3  -3  10     6644.37     7029.48    422.55 o
  -2  -3  10      519.03      610.07    112.49 o
  -1  -3  10     3631.46     3805.91    304.69 o
   0  -3  10      453.46      410.79     66.65 o
   1  -3  10     8124.70     7922.53    273.24 o
   2  -3  10      671.22      617.84     87.79 o
   3  -3  10      202.13      190.46     35.11 o
   4  -3  10      727.12      723.60     91.79 o
   5  -3  10     2086.70     2230.09    156.95 o
   6  -3  10      461.37      550.40     99.12 o
   7  -3  10       12.84       35.79     55.56 o
  -7  -2  10       71.42       32.31     48.66 o
  -6  -2  10      450.29      671.35    139.25 o
  -5  -2  10     1804.77     2274.90    235.64 o
  -4  -2  10     3407.55     3942.93    329.14 o
  -3  -2  10      225.42      265.17     80.01 o
  -2  -2  10      287.59      309.82     56.70 o
  -1  -2  10      476.82      454.26     47.32 o
   0  -2  10     9252.69     8381.74    354.35 o
   1  -2  10     5733.10     6017.06    257.46 o
   2  -2  10        3.10       24.12     14.70 o
   3  -2  10     7687.81     7377.46    254.34 o
   4  -2  10       73.74       36.81     36.48 o
   5  -2  10      802.37      825.53     88.95 o
   6  -2  10      446.56      523.03    102.33 o
   7  -2  10       56.57       47.59     99.70 o
  -7  -1  10        0.43        0.00     67.78 o
  -6  -1  10     2062.55     2362.35    214.47 o
  -5  -1  10        1.16       19.50     39.00 o
  -4  -1  10      185.40      105.12     46.06 o
  -3  -1  10     3160.28     3099.58    186.74 o
  -2  -1  10       72.10       71.73     28.62 o
  -1  -1  10      656.17      891.54     91.68 o
   0  -1  10      102.73      123.38     45.57 o
   1  -1  10    19365.91    18996.62    454.31 o
   2  -1  10     3064.23     3139.24    195.44 o
   3  -1  10      107.66      116.49     31.58 o
   4  -1  10       69.31      119.08     60.52 o
   5  -1  10      158.00      141.77     56.66 o
   6  -1  10      175.39      200.93     77.33 o
   7  -1  10       42.57       29.95     58.73 o
   8  -1  10       15.90        0.00    222.54 o
  -7   0  10      273.98      231.46     92.06 o
  -6   0  10      283.93      226.49     59.67 o
  -5   0  10     1310.53     1560.13    160.01 o
  -4   0  10        0.89        1.18     33.13 o
  -3   0  10      547.17      541.14     84.29 o
  -2   0  10       97.11      117.36     31.26 o
  -1   0  10      175.40      220.60     53.78 o
   0   0  10     1694.98     1829.63    126.48 o
   1   0  10     4556.73     4522.13    132.12 o
   2   0  10     2908.00     2763.86    152.50 o
   3   0  10       62.83       45.48     15.15 o
   4   0  10      467.20      455.39     93.02 o
   5   0  10      759.99      728.21     86.49 o
   6   0  10       49.39       63.53     24.53 o
   7   0  10        0.81        0.00     90.57 o
   8   0  10       33.19       10.02     81.98 o
  -7   1  10       74.50       49.34     65.71 o
  -6   1  10       28.09       71.82     48.73 o
  -5   1  10        0.26       10.57     31.33 o
  -4   1  10     1516.35     1504.93    146.65 o
  -3   1  10      149.53      142.54     48.02 o
  -2   1  10     1265.74     1237.75     78.41 o
  -1   1  10      453.59      399.76     88.67 o
   0   1  10    11023.09    10699.55    264.18 o
   1   1  10     2166.05     1953.08    110.43 o
   2   1  10     3497.75     3751.31    174.14 o
   3   1  10     6559.24     6489.79    253.31 o
   4   1  10      323.38      331.80     58.79 o
   5   1  10       85.84       56.31     51.50 o
   6   1  10      356.91      309.88     68.06 o
   7   1  10       58.82      143.20     98.79 o
   8   1  10        3.40       16.62     78.37 o
  -7   2  10      174.30      113.94     54.45 o
  -6   2  10     2579.92     2689.04    335.58 o
  -5   2  10      114.90      128.47     39.93 o
  -4   2  10      160.45      165.57     40.14 o
  -3   2  10       47.25       63.89     26.55 o
  -2   2  10     4732.08     4420.02    172.78 o
  -1   2  10      339.49      333.08     53.72 o
   0   2  10     5271.84     5429.33    167.51 o
   1   2  10    10781.98    10998.12    268.68 o
   2   2  10     1173.44     1068.21     86.39 o
   3   2  10       62.02       91.90     34.02 o
   4   2  10      421.59      427.31     71.80 o
   5   2  10     1247.80     1450.59    144.75 o
   6   2  10        5.70       29.35     64.91 o
   7   2  10      164.49      130.87     89.37 o
   8   2  10       49.32      183.89     95.60 o
  -7   3  10       69.69       78.39    120.90 o
  -6   3  10       54.28      258.36     99.70 o
  -5   3  10     1093.56     1288.11    144.22 o
  -4   3  10      259.95      346.26     57.74 o
  -3   3  10        0.59        0.00     15.97 o
  -2   3  10     1510.14     1503.78    103.67 o
  -1   3  10      507.49      386.79     66.07 o
   0   3  10     8039.89     7867.34    306.86 o
   1   3  10    14381.90    15128.92    312.84 o
   2   3  10     1622.75     1576.43    109.63 o
   3   3  10      323.12      257.62     51.28 o
   4   3  10      191.80      178.97     42.21 o
   5   3  10      822.78      867.74    114.84 o
   6   3  10      168.60       78.36     59.77 o
   7   3  10       71.39      239.83     91.92 o
   8   3  10       35.80      112.56     77.16 o
  -6   4  10     1407.12     2077.48    295.64 o
  -5   4  10      704.03      734.03    157.07 o
  -4   4  10      295.74      399.16     63.28 o
  -3   4  10      505.85      424.15     54.73 o
  -2   4  10     3168.92     3104.33    232.84 o
  -1   4  10     6022.21     6229.36    267.71 o
   0   4  10       39.73       43.40     24.44 o
   1   4  10     2718.25     2913.60    142.96 o
   2   4  10      698.99      648.27     76.59 o
   3   4  10     1801.27     1824.18    142.89 o
   4   4  10      435.48      365.69     77.95 o
   5   4  10      532.17      395.43     90.27 o
   6   4  10       82.00      119.53     61.71 o
   7   4  10        0.21        0.00     48.60 o
   8   4  10       40.46       40.05     86.91 o
  -6   5  10        5.49       94.83     60.67 o
  -5   5  10       71.27        4.31     45.49 o
  -4   5  10       54.95       46.69     48.12 o
  -3   5  10       65.94      175.00     61.30 o
  -2   5  10      303.35      177.72     38.03 o
  -1   5  10        7.33       20.31     24.04 o
   0   5  10     2404.91     2258.11    130.33 o
   1   5  10      931.74     1059.32    107.41 o
   2   5  10     2909.96     2973.24    194.65 o
   3   5  10        7.73        6.63     36.01 o
   4   5  10      568.22      455.93    112.32 o
   5   5  10      469.87      225.51    103.73 o
   6   5  10      211.95       94.11     66.44 o
   7   5  10        3.93       79.04     60.59 o
   8   5  10       22.22      111.79    109.10 o
  -6   6  10      108.44      530.19    167.42 o
  -5   6  10       46.18      276.80    115.60 o
  -4   6  10      137.03       79.90     72.75 o
  -3   6  10     2418.31     2526.97    214.01 o
  -2   6  10     2783.56     3241.97    218.11 o
  -1   6  10      181.22      159.19     60.28 o
   0   6  10     2274.23     2098.74    135.17 o
   1   6  10      451.22      407.00     64.57 o
   2   6  10       72.25      104.18     48.90 o
   3   6  10     1566.37     1528.92    154.29 o
   4   6  10        4.05       54.35     29.88 o
   5   6  10      364.39      412.26    111.30 o
   6   6  10        4.54       74.30     62.00 o
   7   6  10      435.43      634.52    152.46 o
   8   6  10        0.10      104.25     69.43 o
  -5   7  10        0.62        0.00    172.61 o
  -4   7  10      240.39      326.74    105.20 o
  -3   7  10       85.92       93.58     27.00 o
  -2   7  10     2247.90     2423.18    184.54 o
  -1   7  10      507.62      663.36     97.72 o
   0   7  10      561.37      584.19    100.78 o
   1   7  10      127.89      150.81     56.19 o
   2   7  10      384.89      356.71     70.83 o
   3   7  10        1.63        0.00     43.48 o
   4   7  10     2106.74     2271.50    262.93 o
   5   7  10       52.05      111.93     66.70 o
   6   7  10       78.44       85.39    196.79 o
   7   7  10       75.22       96.65     94.39 o
  -5   8  10        7.85      252.15    113.75 o
  -4   8  10       93.35       85.25     81.66 o
  -3   8  10      109.87      110.77     62.72 o
  -2   8  10     1069.72     1283.66    147.15 o
  -1   8  10        0.32       15.27     30.21 o
   0   8  10       28.47       40.61     50.95 o
   1   8  10      150.77      177.77     61.23 o
   2   8  10       37.20        8.92     28.84 o
   3   8  10      119.69       47.85     44.17 o
   4   8  10        3.89       16.60     40.52 o
   5   8  10      620.95      799.49    172.23 o
   6   8  10       49.63       31.75     75.58 o
   7   8  10      102.92       81.73     90.32 o
  -4   9  10      337.33      279.60    165.36 o
  -3   9  10      377.33      350.08     79.32 o
  -2   9  10     1131.18     1102.65    140.91 o
  -1   9  10      426.33      504.47    116.30 o
   0   9  10       38.35       24.53     38.14 o
   1   9  10      699.92      733.79    127.32 o
   2   9  10       24.75        0.00     41.78 o
   3   9  10       28.47       58.96     54.23 o
   4   9  10      293.33      242.33     85.63 o
   5   9  10       80.04      114.44    102.36 o
   6   9  10       74.73       44.43     88.01 o
   7   9  10       14.29       32.15     55.54 o
  -3  10  10       62.55       67.74     50.52 o
  -2  10  10       49.25      143.18     56.87 o
  -1  10  10        0.01        1.38     43.23 o
   0  10  10      421.19      285.56    134.04 o
   1  10  10      309.86      365.37     81.28 o
   2  10  10       37.43       38.05     39.61 o
   3  10  10       14.20       22.05     53.95 o
   4  10  10      100.61      163.62     82.58 o
   5  10  10        1.08        0.00     63.83 o
   6  10  10      151.04      109.48     57.40 o
  -2  11  10      840.98     1034.33    206.14 o
  -1  11  10        8.90        0.00     53.73 o
   0  11  10      287.83      227.23     95.60 o
   1  11  10      307.06      255.60    106.99 o
   2  11  10      413.02      455.39    113.58 o
   3  11  10       67.48        0.32     54.79 o
   4  11  10        0.28        0.00     80.05 o
   5  11  10       48.52        0.00     82.13 o
  -1  12  10      161.46      110.80     68.91 o
   0  12  10       14.21        0.00     39.37 o
   1  12  10       95.10      148.99     64.71 o
   2  12  10       74.87      163.73     82.65 o
   3  12  10      119.35      303.94     86.08 o
   4  12  10        3.03        0.00     72.58 o
   2  13  10       41.06        0.00     77.00 o
  -3 -11  11      315.44      357.35    160.55 o
  -2 -11  11        4.18       72.95    106.16 o
  -1 -11  11      397.94      490.17    157.76 o
   0 -11  11      208.58      258.87    106.09 o
   1 -11  11       57.94      111.18    106.76 o
  -4 -10  11      134.25      132.54    245.10 o
  -3 -10  11      409.03      646.89    454.88 o
  -2 -10  11      429.27      704.74    241.61 o
  -1 -10  11        1.93        0.00     92.34 o
   0 -10  11      183.33      244.05     83.70 o
   1 -10  11       12.81       64.06    106.20 o
   2 -10  11      406.04      227.81     71.51 o
   3 -10  11        7.46       27.39     55.06 o
  -5  -9  11       51.79       99.36    117.74 o
  -4  -9  11       10.89       36.47     84.56 o
  -3  -9  11       20.01       32.98     39.80 o
  -2  -9  11      218.70      290.60    301.77 o
  -1  -9  11      145.65        0.00     85.72 o
   0  -9  11       18.23       27.86     68.75 o
   1  -9  11        7.70        0.00     58.76 o
   2  -9  11      211.03      264.01     78.75 o
   3  -9  11        0.20       11.35     40.34 o
   4  -9  11       44.16      265.27    130.69 o
  -5  -8  11       47.84       39.91     82.51 o
  -4  -8  11       11.63        0.00     51.44 o
  -3  -8  11      127.13      191.64     98.39 o
  -2  -8  11       11.64       58.20    109.65 o
  -1  -8  11       42.61      188.89    112.00 o
   0  -8  11      720.08      949.91    182.73 o
   1  -8  11      811.30      505.97    126.66 o
   2  -8  11       73.12      102.42     94.83 o
   3  -8  11      289.97      337.67     85.24 o
   4  -8  11        0.05       93.10     53.72 o
   5  -8  11      355.92      430.23    115.69 o
  -6  -7  11      153.73      123.50     87.71 o
  -5  -7  11       47.23       92.63     69.23 o
  -4  -7  11      539.78      516.43    139.66 o
  -3  -7  11     2541.12     2513.08    297.40 o
  -2  -7  11      985.35     1251.70    200.77 o
  -1  -7  11      112.51       22.90     49.86 o
   0  -7  11       14.34       64.56     48.23 o
   1  -7  11     2129.85     2518.80    259.22 o
   2  -7  11     1381.53     1501.24    169.53 o
   3  -7  11      271.39      190.65     73.79 o
   4  -7  11      311.92      481.82    109.78 o
   5  -7  11       28.91       17.60     40.12 o
  -6  -6  11      125.79      126.20     85.88 o
  -5  -6  11       27.78        0.00     86.18 o
  -4  -6  11      743.94      739.18    226.36 o
  -3  -6  11      208.20      260.02     94.79 o
  -2  -6  11     2181.58     2392.64    262.44 o
  -1  -6  11      397.50      420.04     87.51 o
   0  -6  11     1583.75     1755.99    153.98 o
   1  -6  11      400.43      567.21    120.02 o
   2  -6  11      155.91      155.13     57.59 o
   3  -6  11     1054.83     1179.40    117.28 o
   4  -6  11      635.03      691.25     96.39 o
   5  -6  11       54.93       18.80     51.35 o
   6  -6  11      530.30      583.34    132.48 o
  -7  -5  11       96.58       53.83     45.31 o
  -6  -5  11      105.47       33.50     60.08 o
  -5  -5  11        0.52       34.80     19.86 o
  -4  -5  11      100.25      181.16     64.07 o
  -3  -5  11     3201.47     3236.39    289.36 o
  -2  -5  11      213.42      232.54     81.00 o
  -1  -5  11       57.71       29.87     25.35 o
   0  -5  11       91.80      138.23     26.02 o
   1  -5  11     1555.72     1646.79    192.22 o
   2  -5  11       68.20       54.28     36.40 o
   3  -5  11        2.96       36.77     31.95 o
   4  -5  11     1148.29     1062.70    127.10 o
   5  -5  11      414.90      371.50     85.53 o
   6  -5  11      111.51      125.79     76.66 o
  -7  -4  11      134.71      167.04     76.23 o
  -6  -4  11       85.70       60.67     57.14 o
  -5  -4  11        7.62        0.00     30.85 o
  -4  -4  11        5.94       47.94     26.08 o
  -3  -4  11       30.75       98.53     64.98 o
  -2  -4  11     1138.73     1243.28    236.83 o
  -1  -4  11      275.90      275.51     53.36 o
   0  -4  11      129.31      126.67     62.17 o
   1  -4  11      957.45      909.79     87.76 o
   2  -4  11      236.68      325.10     77.41 o
   3  -4  11      110.69      103.39     23.78 o
   4  -4  11      934.65      917.26    107.96 o
   5  -4  11      424.62      503.71    104.98 o
   6  -4  11        2.16       12.71     69.04 o
   7  -4  11        1.12       77.56    169.76 o
  -7  -3  11       26.07       58.77     52.24 o
  -6  -3  11      206.66      165.13     76.89 o
  -5  -3  11       16.94        0.00     41.45 o
  -4  -3  11      621.16      663.09    134.79 o
  -3  -3  11        1.07        0.00     52.54 o
  -2  -3  11      138.20      146.70     67.06 o
  -1  -3  11       43.10       20.00     31.05 o
   0  -3  11     9293.23     8999.05    332.35 o
   1  -3  11       44.52       37.49     21.44 o
   2  -3  11       54.55       51.57     34.65 o
   3  -3  11     2069.01     2079.60    186.37 o
   4  -3  11        1.96        0.00     28.94 o
   5  -3  11      439.91      605.55    106.70 o
   6  -3  11      752.85      703.23    139.11 o
   7  -3  11      240.23      207.33    124.00 o
  -7  -2  11        1.21       85.67     49.80 o
  -6  -2  11      646.03      517.66    121.78 o
  -5  -2  11       11.01       66.62     51.51 o
  -4  -2  11      276.81      391.85     99.25 o
  -3  -2  11     1527.13     1701.22    211.74 o
  -2  -2  11     2040.05     2154.53    132.94 o
  -1  -2  11      381.21      264.03     51.78 o
   0  -2  11      413.16      366.69     43.78 o
   1  -2  11    15244.36    15557.85    429.27 o
   2  -2  11      478.28      492.48     64.27 o
   3  -2  11       10.70        6.68     16.71 o
   4  -2  11     1228.42     1284.32    153.49 o
   5  -2  11     1978.41     2302.17    187.18 o
   6  -2  11        0.22        0.00     53.90 o
   7  -2  11      156.36      171.53     61.60 o
  -7  -1  11      134.94      118.80    178.51 o
  -6  -1  11       40.09      147.76     68.48 o
  -5  -1  11      986.36     1145.53    166.20 o
  -4  -1  11     1221.82     1337.31    201.38 o
  -3  -1  11      120.95       98.56     32.79 o
  -2  -1  11     1403.86     1327.51    135.79 o
  -1  -1  11      447.49      511.89     62.22 o
   0  -1  11     1832.48     1718.07    120.97 o
   1  -1  11     1604.09     1463.19    120.45 o
   2  -1  11      576.43      584.27     85.06 o
   3  -1  11     1182.61     1197.53    123.37 o
   4  -1  11      202.82      223.78     81.88 o
   5  -1  11      255.84      479.79    102.17 o
   6  -1  11      197.45      315.13     91.85 o
   7  -1  11       74.93      189.09     79.54 o
  -7   0  11       33.95        3.03     64.26 o
  -6   0  11      386.16      389.85     81.78 o
  -5   0  11       29.11       33.43     48.73 o
  -4   0  11     1481.34     1403.64    155.86 o
  -3   0  11      589.26      711.60    137.00 o
  -2   0  11      122.34      122.52     35.01 o
  -1   0  11     1874.01     1871.44    150.81 o
   0   0  11     3373.26     3247.46    180.45 o
   1   0  11     8290.19     8046.61    178.95 o
   2   0  11     4337.48     4054.06    184.96 o
   3   0  11      482.76      423.39     75.75 o
   4   0  11       13.96        0.00     36.18 o
   5   0  11      816.66      633.27    122.62 o
   6   0  11       77.47       42.18     51.85 o
   7   0  11       23.14        0.00    104.47 o
   8   0  11        0.03        0.00     77.27 o
  -7   1  11      176.63       41.77     77.63 o
  -6   1  11      140.79       30.04     56.14 o
  -5   1  11     1014.23     1001.83    112.93 o
  -4   1  11       34.52       40.48     26.01 o
  -3   1  11      204.93       84.70     67.85 o
  -2   1  11     1049.19      924.78     74.45 o
  -1   1  11      340.68      378.65     58.70 o
   0   1  11      119.52      105.13     40.82 o
   1   1  11      319.22      349.68     49.58 o
   2   1  11      197.39      196.05     50.82 o
   3   1  11      192.49      172.05     40.64 o
   4   1  11      152.98      140.95     40.90 o
   5   1  11     2063.93     2043.51    172.39 o
   6   1  11       37.47      138.10     60.53 o
   7   1  11        2.25       37.78     69.82 o
   8   1  11      173.48      287.03    135.41 o
  -7   2  11      151.61      394.11    198.28 o
  -6   2  11       31.43      155.33     82.89 o
  -5   2  11      387.71      542.11     97.79 o
  -4   2  11      392.25      305.04     54.20 o
  -3   2  11      928.63      807.27     79.28 o
  -2   2  11       57.16       29.87     23.66 o
  -1   2  11      557.96      520.95     63.35 o
   0   2  11     7202.27     6953.13    227.89 o
   1   2  11     5451.89     5481.34    224.46 o
   2   2  11     1813.53     1849.72    114.29 o
   3   2  11     2713.30     2946.81    187.65 o
   4   2  11     1410.72     1595.04    142.29 o
   5   2  11      919.42      809.63    102.82 o
   6   2  11       37.85        0.00     47.63 o
   7   2  11      379.36      343.51    112.49 o
   8   2  11       78.57       53.56     71.54 o
  -6   3  11      423.90      530.68    150.79 o
  -5   3  11       13.78       57.17     49.89 o
  -4   3  11     2340.92     2562.74    200.95 o
  -3   3  11      148.63      155.04     47.22 o
  -2   3  11     3774.54     3595.69    164.92 o
  -1   3  11     1533.91     1497.38    131.71 o
   0   3  11     1308.86     1363.98    130.97 o
   1   3  11     5396.33     5493.72    193.95 o
   2   3  11      349.75      335.26     52.87 o
   3   3  11       25.66        0.00     30.67 o
   4   3  11     1011.13     1036.67    129.32 o
   5   3  11     2016.69     2010.16    175.33 o
   6   3  11       97.11      110.68     44.23 o
   7   3  11       11.45       80.94     61.07 o
   8   3  11       62.49       26.91     62.92 o
  -6   4  11      163.71      297.00    176.04 o
  -5   4  11      790.48     1071.72    212.27 o
  -4   4  11        5.44        1.79     41.29 o
  -3   4  11      157.56      204.94     50.53 o
  -2   4  11       71.63       48.93     35.30 o
  -1   4  11     1202.86     1121.62    114.80 o
   0   4  11       33.56       52.84     29.67 o
   1   4  11     4515.60     4627.62    178.09 o
   2   4  11      140.29      133.83     31.54 o
   3   4  11       82.49       82.60     27.23 o
   4   4  11      617.27      701.79    114.11 o
   5   4  11     1669.99     1527.34    176.82 o
   6   4  11      450.99      356.93    126.05 o
   7   4  11       41.46       47.51     43.95 o
   8   4  11       36.71       19.80    126.11 o
  -6   5  11       10.75       37.83     60.82 o
  -5   5  11        1.79        0.54     97.38 o
  -4   5  11     1283.06     1396.72    176.35 o
  -3   5  11     1137.73     1055.75    121.14 o
  -2   5  11     1649.29     1723.37    185.37 o
  -1   5  11     2134.67     2245.10    208.32 o
   0   5  11       94.77       42.23     38.17 o
   1   5  11      940.91     1034.82     92.62 o
   2   5  11      143.55       98.44     39.82 o
   3   5  11      403.89      349.62     76.79 o
   4   5  11      382.24      408.72    101.47 o
   5   5  11      532.54      440.20    101.85 o
   6   5  11      217.28      193.21     79.97 o
   7   5  11      139.76      113.55     89.41 o
   8   5  11       28.56       22.86     32.89 o
  -6   6  11        0.28      318.73    149.11 o
  -5   6  11        1.35       72.99     45.46 o
  -4   6  11        3.23        0.00     32.42 o
  -3   6  11      494.67      493.85     84.91 o
  -2   6  11     2002.42     2063.87    181.24 o
  -1   6  11      966.29      881.54    125.49 o
   0   6  11      141.00       78.45     36.90 o
   1   6  11        6.34        0.00     23.86 o
   2   6  11     1273.53     1143.99    127.10 o
   3   6  11       34.29       41.53     35.02 o
   4   6  11      753.93      846.30    153.81 o
   5   6  11      146.82       95.58     99.19 o
   6   6  11      311.35      166.31    138.00 o
   7   6  11      145.45       57.41     88.26 o
  -5   7  11      284.29      365.37    125.93 o
  -4   7  11       42.52       36.32     90.52 o
  -3   7  11      957.87     1017.36    149.53 o
  -2   7  11     1088.58     1268.97    143.19 o
  -1   7  11      180.19      129.07     36.95 o
   0   7  11       76.19       86.82     44.45 o
   1   7  11      293.90      347.44     65.93 o
   2   7  11      433.57      628.76     91.50 o
   3   7  11      541.77      432.06     86.87 o
   4   7  11      691.50      577.77    149.80 o
   5   7  11      698.86     1038.76    187.56 o
   6   7  11      172.91       32.96     46.18 o
   7   7  11       41.33      103.89    138.47 o
  -5   8  11       15.78       43.42    139.65 o
  -4   8  11      290.39      216.35    111.93 o
  -3   8  11      104.66       76.56     47.91 o
  -2   8  11     1269.38     1167.49    141.77 o
  -1   8  11     4462.93     5115.14    289.24 o
   0   8  11       38.72       71.20     33.94 o
   1   8  11       29.86        0.00     29.48 o
   2   8  11      110.70       56.17     37.02 o
   3   8  11      418.08      570.27    103.68 o
   4   8  11       28.87       33.87     66.21 o
   5   8  11       51.28      197.72    103.48 o
   6   8  11        7.24        0.00    108.10 o
   7   8  11       32.34       98.71     68.10 o
  -4   9  11       13.43        0.00     49.88 o
  -3   9  11       16.24        0.00     50.59 o
  -2   9  11      215.76       75.57     56.30 o
  -1   9  11       58.36      102.74     44.85 o
   0   9  11      900.43     1186.99    170.18 o
   1   9  11        0.24        0.00     29.10 o
   2   9  11      135.79       70.33     36.28 o
   3   9  11       18.59       29.30     51.65 o
   4   9  11      189.41       79.77     36.24 o
   5   9  11      260.04       40.44    116.24 o
   6   9  11      203.24      482.76    175.80 o
  -3  10  11      171.61      243.32     73.71 o
  -2  10  11      212.24      129.53     96.84 o
  -1  10  11      620.58      719.68    139.30 o
   0  10  11        1.72        0.00     36.19 o
   1  10  11       82.60       12.58     54.95 o
   2  10  11      398.64      318.03     92.59 o
   3  10  11       96.04      208.52     64.81 o
   4  10  11       10.24       63.06     49.72 o
   5  10  11        1.26       56.03     48.42 o
   6  10  11        6.22       63.90     57.38 o
  -2  11  11       20.17       23.41    167.71 o
  -1  11  11      207.90      196.05     91.78 o
   0  11  11       43.35       90.24     49.97 o
   1  11  11      142.15      132.97     77.59 o
   2  11  11       85.44      150.11     63.59 o
   3  11  11       38.11       83.92     80.20 o
   4  11  11      129.69      218.61     95.73 o
   5  11  11       45.15      173.10    111.55 o
  -1  12  11        0.36      121.84     62.07 o
   0  12  11        3.33       29.94     57.15 o
   1  12  11       46.41        0.00     39.58 o
   2  12  11      566.45      797.27    147.26 o
   3  12  11      105.12      277.07     89.34 o
   4  12  11        7.93        0.00     85.58 o
  -1 -11  12      241.41      159.05     88.48 o
   0 -11  12        4.00        0.00     55.87 o
  -3 -10  12      708.31      683.14    214.79 o
  -2 -10  12       20.70       95.89    121.12 o
  -1 -10  12      349.85      382.82    221.25 o
   0 -10  12        3.18        0.00     85.76 o
   1 -10  12        0.94        0.00     73.04 o
   2 -10  12      107.60      166.39     80.20 o
  -4  -9  12        3.33       97.57    166.99 o
  -3  -9  12      431.36      265.19    189.18 o
  -2  -9  12      212.09      508.13    212.43 o
  -1  -9  12        7.93        0.00     63.95 o
   0  -9  12      273.11      335.64    113.95 o
   1  -9  12       65.78       37.28     82.29 o
   2  -9  12        0.47       19.61     47.51 o
   3  -9  12      177.43      189.19     60.96 o
  -5  -8  12      115.19      362.80    110.63 o
  -4  -8  12      212.03      161.17     49.65 o
  -3  -8  12       70.06      152.68     75.27 o
  -2  -8  12        2.53        0.00     59.37 o
  -1  -8  12       10.69        0.00     53.65 o
   0  -8  12      778.64      868.35    163.01 o
   1  -8  12      122.14      107.31     86.53 o
   2  -8  12        6.64       30.64     67.59 o
   3  -8  12        5.46       41.51     37.79 o
   4  -8  12       35.98      201.25    129.85 o
  -6  -7  12       14.31        0.00     64.49 o
  -5  -7  12       69.97        0.00    201.93 o
  -4  -7  12      677.56      769.37    187.20 o
  -3  -7  12      761.61     1134.28    210.75 o
  -2  -7  12       99.55      150.02     64.16 o
  -1  -7  12      669.90      555.09    134.00 o
   0  -7  12      242.18      249.36     90.65 o
   1  -7  12      262.22      154.93     48.81 o
   2  -7  12       89.72      104.83     51.30 o
   3  -7  12     2321.58     2442.45    207.79 o
   4  -7  12       58.09       25.37     33.43 o
   5  -7  12      138.65      147.33     98.47 o
  -6  -6  12       35.81        0.00    100.48 o
  -5  -6  12        3.58       24.71    151.42 o
  -4  -6  12       87.30       47.60    122.60 o
  -3  -6  12     2635.61     3017.39    318.89 o
  -2  -6  12      294.71      409.48    115.31 o
  -1  -6  12     1850.77     2002.71    179.10 o
   0  -6  12      375.94      514.85    107.72 o
   1  -6  12     5732.73     6568.42    412.09 o
   2  -6  12      316.62      260.19     65.96 o
   3  -6  12       69.84       89.79     42.26 o
   4  -6  12      760.65      595.96     99.33 o
   5  -6  12      178.77      339.84    107.36 o
   6  -6  12       16.46       25.26     50.40 o
  -6  -5  12        4.77        0.00    103.05 o
  -5  -5  12     1107.80     1360.88    292.07 o
  -4  -5  12      825.97     1053.54    188.41 o
  -3  -5  12       15.32        0.00     37.43 o
  -2  -5  12      881.11      916.12    154.11 o
  -1  -5  12      414.51      473.69     87.92 o
   0  -5  12      595.48      483.32    103.17 o
   1  -5  12      367.01      324.83     71.94 o
   2  -5  12     1245.34     1383.61    161.02 o
   3  -5  12      941.91     1005.34    139.57 o
   4  -5  12      547.43      501.04    101.85 o
   5  -5  12        5.80       10.13     55.84 o
   6  -5  12        1.15        0.00     87.99 o
  -6  -4  12       57.47       96.62    101.44 o
  -5  -4  12       83.87      125.48     87.63 o
  -4  -4  12        0.27       24.39    121.49 o
  -3  -4  12     1797.54     1908.63    235.26 o
  -2  -4  12      112.98       35.46     67.91 o
  -1  -4  12     2482.44     2602.21    172.09 o
   0  -4  12      436.08      450.06     89.96 o
   1  -4  12     5856.01     5828.46    201.42 o
   2  -4  12     1427.60     1321.12    150.47 o
   3  -4  12        1.11        0.00     42.35 o
   4  -4  12        0.49        7.57     36.90 o
   5  -4  12        5.88       99.01     60.06 o
   6  -4  12       79.28      151.30     99.15 o
  -7  -3  12      176.34       91.93     45.16 o
  -6  -3  12       44.35       22.11     79.98 o
  -5  -3  12      174.56       37.36     29.91 o
  -4  -3  12        0.26        0.00     48.85 o
  -3  -3  12        7.82       92.89     61.37 o
  -2  -3  12       50.74       56.70     91.67 o
  -1  -3  12      567.79      565.91     75.78 o
   0  -3  12      513.59      613.62     87.54 o
   1  -3  12     3132.16     3222.88    168.55 o
   2  -3  12     1334.35     1407.55    153.74 o
   3  -3  12      289.32      294.53     64.59 o
   4  -3  12       58.55       65.85     43.65 o
   5  -3  12      647.35      637.00    118.69 o
   6  -3  12       19.12       26.33     45.67 o
   7  -3  12       99.37      265.52    122.98 o
  -7  -2  12       12.86       90.37     58.98 o
  -6  -2  12       39.18        4.93     55.23 o
  -5  -2  12      348.44      322.64     95.59 o
  -4  -2  12     1596.29     1834.61    244.31 o
  -3  -2  12      477.28      547.60     91.12 o
  -2  -2  12      135.60      133.55     40.71 o
  -1  -2  12       85.37       83.28     36.34 o
   0  -2  12     7192.15     6993.58    251.87 o
   1  -2  12     1065.20      962.01    107.57 o
   2  -2  12      630.85      602.96     70.52 o
   3  -2  12      600.81      595.46     96.26 o
   4  -2  12       29.87        0.00     28.65 o
   5  -2  12      499.55      419.84     94.16 o
   6  -2  12      381.91      277.76     84.85 o
   7  -2  12      499.40      621.45    195.13 o
  -7  -1  12        0.16       49.59    143.30 o
  -6  -1  12      264.56      130.48    118.29 o
  -5  -1  12       17.25       27.08     29.20 o
  -4  -1  12     1066.89     1077.94    183.77 o
  -3  -1  12      912.50      931.33    109.95 o
  -2  -1  12     1074.72     1107.54    126.86 o
  -1  -1  12     5296.96     4956.13    202.59 o
   0  -1  12      247.99      259.79     44.84 o
   1  -1  12    15214.11    15664.11    572.25 o
   2  -1  12      128.74      154.86     50.27 o
   3  -1  12     1022.65      972.95     71.95 o
   4  -1  12       50.03       50.26     43.47 o
   5  -1  12      594.14      574.23    122.52 o
   6  -1  12        2.99        0.00     47.08 o
   7  -1  12      127.59      129.41     89.36 o
  -7   0  12       49.36      227.56    123.96 o
  -6   0  12       90.80       50.66     96.87 o
  -5   0  12      170.49      201.67     76.36 o
  -4   0  12     1704.50     1825.77    235.12 o
  -3   0  12     4316.27     4380.32    352.52 o
  -2   0  12      374.74      288.89     62.31 o
  -1   0  12     1064.03     1066.61    118.69 o
   0   0  12     1378.57     1445.52    123.84 o
   1   0  12     1863.97     1845.54    108.48 o
   2   0  12      422.55      357.48     56.55 o
   3   0  12      950.32      973.77    109.19 o
   4   0  12        0.07        9.42     20.44 o
   5   0  12      599.46      659.45    112.47 o
   6   0  12      130.61       99.77     60.27 o
   7   0  12      338.57      398.90    116.41 o
  -7   1  12        6.05       52.98     75.44 o
  -6   1  12       46.18      120.96    107.45 o
  -5   1  12       14.46       17.21     38.53 o
  -4   1  12     2510.75     2473.16    216.87 o
  -3   1  12       19.97        0.44     25.20 o
  -2   1  12      135.98      139.80     32.17 o
  -1   1  12     2079.65     2097.35    135.16 o
   0   1  12     2711.09     2883.47    140.90 o
   1   1  12     4911.86     4971.59    200.21 o
   2   1  12      645.00      588.93     84.21 o
   3   1  12      324.38      340.81     65.75 o
   4   1  12     1987.68     1964.86    159.76 o
   5   1  12     1076.38     1122.21    143.70 o
   6   1  12       57.21       75.49     52.22 o
   7   1  12       10.18        0.00     47.15 o
   8   1  12       52.16      112.81     99.49 o
  -6   2  12      249.01      164.57    161.59 o
  -5   2  12      218.29       96.95     88.29 o
  -4   2  12      219.74      378.79     73.71 o
  -3   2  12     3412.60     3091.57    213.89 o
  -2   2  12     6567.75     6296.48    221.70 o
  -1   2  12      603.55      481.31     82.73 o
   0   2  12      962.73      895.67     56.45 o
   1   2  12      364.63      319.86     57.18 o
   2   2  12       17.69       24.10     36.02 o
   3   2  12      453.40      387.33     69.16 o
   4   2  12      732.50      758.58    100.71 o
   5   2  12       69.08       44.95     36.52 o
   6   2  12       24.59       71.22     24.98 o
   7   2  12      114.51       38.02     52.43 o
   8   2  12        7.89        0.00     38.90 o
  -6   3  12       90.01       67.94     60.39 o
  -5   3  12      245.19      455.99    130.04 o
  -4   3  12      183.39      168.57     49.47 o
  -3   3  12       24.54        0.00     30.74 o
  -2   3  12     3615.60     3725.59    239.40 o
  -1   3  12     1234.85     1084.88    109.81 o
   0   3  12     2075.49     1746.17    183.34 o
   1   3  12     1453.90     1518.81    106.84 o
   2   3  12      127.83      108.32     28.51 o
   3   3  12      133.59      113.55     50.38 o
   4   3  12     1059.20     1092.58    139.83 o
   5   3  12     2688.59     2819.20    253.20 o
   6   3  12       37.97        0.66     47.37 o
   7   3  12       82.29       98.96     61.49 o
   8   3  12       27.52       24.58     56.77 o
  -6   4  12      162.80      196.80    149.67 o
  -5   4  12        6.82       12.41     33.60 o
  -4   4  12     3515.51     4090.69    266.37 o
  -3   4  12     1620.13     1809.65    172.46 o
  -2   4  12      970.30      984.93    137.15 o
  -1   4  12     1691.91     1835.48    159.25 o
   0   4  12      442.34      514.39     79.65 o
   1   4  12       15.97       31.50     16.48 o
   2   4  12      355.02      298.27     53.99 o
   3   4  12     1458.90     1395.74    127.63 o
   4   4  12      306.75      259.33     62.57 o
   5   4  12      142.88       64.43     45.35 o
   6   4  12      221.14       65.14     64.38 o
   7   4  12       43.40       64.37     60.24 o
   8   4  12        1.59       98.40     61.06 o
  -6   5  12      218.15      238.74    132.06 o
  -5   5  12        1.42       35.75     27.14 o
  -4   5  12        5.52        0.00     50.32 o
  -3   5  12     1576.73     1775.88    174.89 o
  -2   5  12      126.19       97.25     44.98 o
  -1   5  12     1067.03     1009.33    142.55 o
   0   5  12       32.98        0.00     29.79 o
   1   5  12      691.00      696.12     79.15 o
   2   5  12      214.10      220.92     42.79 o
   3   5  12      819.05      957.06    109.40 o
   4   5  12      417.44      443.17     88.92 o
   5   5  12      317.57      437.24    106.54 o
   6   5  12       45.48       76.72     53.63 o
   7   5  12        2.56        0.00     60.30 o
  -5   6  12        4.03       48.21     70.58 o
  -4   6  12      867.57      998.56    256.26 o
  -3   6  12     1785.55     2132.39    183.08 o
  -2   6  12     1209.59     1338.50    170.06 o
  -1   6  12       46.17       70.25     40.39 o
   0   6  12      734.54      741.15     99.38 o
   1   6  12     2345.36     2330.63    149.93 o
   2   6  12        8.97       33.81     22.82 o
   3   6  12      283.05      304.97     71.17 o
   4   6  12      150.00      199.14     63.47 o
   5   6  12     1048.47      978.53    180.45 o
   6   6  12      124.62      103.41     98.32 o
   7   6  12        4.72       46.78     73.07 o
  -5   7  12      119.68      197.54    113.52 o
  -4   7  12      252.89      179.82    109.38 o
  -3   7  12      261.16      192.66     60.96 o
  -2   7  12     1114.22     1278.17    146.15 o
  -1   7  12      587.14      721.36    109.04 o
   0   7  12       37.75        4.39     37.74 o
   1   7  12       22.20        1.09     30.03 o
   2   7  12       90.17       29.93     26.00 o
   3   7  12       96.10       54.18     40.23 o
   4   7  12     1212.79     1263.42    167.38 o
   5   7  12       45.35       97.80     56.56 o
   6   7  12        0.09      167.65     72.95 o
   7   7  12        2.69       45.76     47.47 o
  -4   8  12        2.26       16.17     60.84 o
  -3   8  12      158.16       68.64     66.70 o
  -2   8  12     1108.21     1132.13    146.23 o
  -1   8  12      717.54      852.43    116.99 o
   0   8  12      428.59      575.24     97.91 o
   1   8  12      175.96       54.38     36.12 o
   2   8  12     1221.05     1265.91    147.47 o
   3   8  12      164.94      170.14     61.40 o
   4   8  12        8.45      119.99     81.78 o
   5   8  12      533.73      633.17    158.00 o
   6   8  12      106.65       10.69     68.29 o
   7   8  12       23.95      226.02     86.82 o
  -4   9  12      372.27      515.27    130.05 o
  -3   9  12        9.25       60.76     60.89 o
  -2   9  12       70.87       18.06     49.82 o
  -1   9  12      693.63      596.34    106.45 o
   0   9  12      245.50      248.85     80.59 o
   1   9  12      287.99      250.81     60.75 o
   2   9  12       33.22       59.17     37.07 o
   3   9  12      245.78      338.75     75.51 o
   4   9  12       22.23       41.36     47.99 o
   5   9  12        1.47       35.56     87.72 o
   6   9  12        8.77      115.68     68.03 o
  -3  10  12       10.38      115.86     84.60 o
  -2  10  12        1.28       36.57     88.72 o
  -1  10  12        0.89        0.00     87.11 o
   0  10  12      219.88      136.59     75.19 o
   1  10  12      190.68      151.94     61.88 o
   2  10  12       16.22        0.00     64.76 o
   3  10  12        4.77       23.95     72.99 o
   4  10  12       12.82       46.15     70.52 o
   5  10  12       75.77       21.98     93.97 o
  -2  11  12        0.78      117.14     82.98 o
  -1  11  12       86.34       43.11     69.28 o
   0  11  12      148.43      220.77     86.08 o
   1  11  12       91.70      102.65     78.48 o
   2  11  12      283.47       95.62     69.98 o
   3  11  12        3.05       52.04     59.54 o
   4  11  12        0.50        0.00     61.15 o
   5  11  12        0.21        0.00     80.41 o
   0  12  12       25.62      108.47     68.92 o
   1  12  12        1.07        0.00     51.78 o
   2  12  12       69.65       88.66     85.02 o
   3  12  12       70.08       88.90     53.35 o
  -3 -10  13      160.13      269.08    160.35 o
  -2 -10  13      496.71      564.06    461.87 o
  -1 -10  13       56.56        0.00    110.47 o
   0 -10  13      215.39      375.32    127.76 o
   1 -10  13      246.52      241.69    105.22 o
  -4  -9  13        4.96        0.00    120.82 o
  -3  -9  13       79.13        0.00    122.75 o
  -2  -9  13      359.90      363.02    270.18 o
  -1  -9  13      702.40      781.25    187.26 o
   0  -9  13        0.98        0.00     69.61 o
   1  -9  13       25.57        0.00     92.91 o
   2  -9  13       81.19      154.13     56.35 o
   3  -9  13       70.00        0.00     45.42 o
  -5  -8  13      180.87      330.40    108.39 o
  -4  -8  13        3.02       30.76     91.00 o
  -3  -8  13      101.05      219.38    129.27 o
  -2  -8  13      415.80      589.35    189.47 o
  -1  -8  13      537.16      484.86    148.64 o
   0  -8  13        9.77        0.00     57.60 o
   1  -8  13       25.61        0.00     40.69 o
   2  -8  13       20.33       32.53     38.79 o
   3  -8  13       11.15        0.00     29.14 o
   4  -8  13      481.50      352.01    115.72 o
  -5  -7  13        1.19       33.52    115.58 o
  -4  -7  13        7.53       60.58     72.92 o
  -3  -7  13      364.59      251.86    132.24 o
  -2  -7  13       21.24        0.00    102.29 o
  -1  -7  13        2.08       40.35     72.28 o
   0  -7  13      416.68      592.87    117.49 o
   1  -7  13      423.04      412.84    104.85 o
   2  -7  13       35.15       58.89     60.18 o
   3  -7  13        0.64        0.00     56.64 o
   4  -7  13      109.98       66.73     68.56 o
   5  -7  13       58.24      163.44    164.91 o
  -6  -6  13       66.14       52.89     98.08 o
  -5  -6  13       35.67      160.77    137.55 o
  -4  -6  13      443.47      627.78    192.29 o
  -3  -6  13        0.14        0.00     91.82 o
  -2  -6  13      102.08      107.74     47.42 o
  -1  -6  13      512.81      707.71    137.06 o
   0  -6  13      522.39      554.21    115.35 o
   1  -6  13       51.00       43.01     35.33 o
   2  -6  13      913.99     1213.89    162.35 o
   3  -6  13     1161.00     1117.07    160.71 o
   4  -6  13        5.67       26.22     53.51 o
   5  -6  13        4.79       51.68    133.13 o
  -6  -5  13       14.62        0.13     43.96 o
  -5  -5  13        0.22       78.87    128.30 o
  -4  -5  13      264.92      729.34    219.75 o
  -3  -5  13     1483.55     1759.84    453.00 o
  -2  -5  13     1292.85     1402.82    192.03 o
  -1  -5  13     1519.47     1584.61    187.07 o
   0  -5  13      388.28      462.62    100.04 o
   1  -5  13     2573.83     2509.13    214.44 o
   2  -5  13       99.96       49.30     44.62 o
   3  -5  13     1084.87     1169.27    159.62 o
   4  -5  13     1112.31     1294.56    171.72 o
   5  -5  13      145.40       67.19     51.21 o
   6  -5  13       20.99        0.00     74.56 o
  -6  -4  13      157.52      233.46     87.98 o
  -5  -4  13      126.54      131.50    107.78 o
  -4  -4  13     1382.98     1666.83    239.47 o
  -3  -4  13      166.31      205.69     79.65 o
  -2  -4  13      717.26      417.61    154.00 o
  -1  -4  13      845.24     1010.22    105.21 o
   0  -4  13     2608.71     2603.27    199.42 o
   1  -4  13       43.14       45.00     53.32 o
   2  -4  13     1937.41     2371.83    207.78 o
   3  -4  13       75.68      110.03     36.58 o
   4  -4  13      342.13      321.31     71.35 o
   5  -4  13      123.53       44.86     87.05 o
   6  -4  13       69.77      228.61    148.45 o
  -6  -3  13        0.06       66.71     42.29 o
  -5  -3  13       12.27       56.65     60.03 o
  -4  -3  13       12.82        0.00     64.48 o
  -3  -3  13      315.18      318.50     95.52 o
  -2  -3  13       19.96       10.89     65.10 o
  -1  -3  13     1058.52     1119.23    105.18 o
   0  -3  13     1183.96     1027.12    118.57 o
   1  -3  13      679.79      784.68    108.35 o
   2  -3  13        2.64       11.21     18.45 o
   3  -3  13       21.48        0.00     53.73 o
   4  -3  13       17.94       23.57     45.59 o
   5  -3  13       26.10        0.00     52.38 o
   6  -3  13        1.28        0.00     42.50 o
  -6  -2  13        4.60      139.65     82.70 o
  -5  -2  13      238.09      413.44    106.83 o
  -4  -2  13      844.73      897.76    173.16 o
  -3  -2  13       42.15       29.50     35.33 o
  -2  -2  13     1765.09     1742.29    144.93 o
  -1  -2  13       13.52        0.00     58.62 o
   0  -2  13     1019.34      994.42     89.21 o
   1  -2  13     5524.94     5583.51    269.21 o
   2  -2  13      785.30      715.02    101.41 o
   3  -2  13      570.75      378.98    100.36 o
   4  -2  13       48.32       70.25     49.57 o
   5  -2  13     1237.94     1486.85    174.99 o
   6  -2  13       11.83       25.29     46.48 o
   7  -2  13       32.41      132.88    103.72 o
  -6  -1  13        9.09       91.19     40.69 o
  -5  -1  13      779.18      729.89    157.19 o
  -4  -1  13     1859.58     2033.13    261.16 o
  -3  -1  13      664.01      735.67    102.93 o
  -2  -1  13       48.87       16.57     49.54 o
  -1  -1  13     1756.56     1992.50    132.77 o
   0  -1  13      656.91      688.24     80.02 o
   1  -1  13     1079.88     1147.82    113.08 o
   2  -1  13     3322.95     3150.78    215.71 o
   3  -1  13      426.10      531.50     94.52 o
   4  -1  13      106.20      137.99     30.22 o
   5  -1  13      103.34       71.56     45.87 o
   6  -1  13       75.28      151.06     63.96 o
   7  -1  13      224.46      319.70     95.93 o
  -6   0  13       83.27       94.29     96.65 o
  -5   0  13       34.21        5.89     52.85 o
  -4   0  13     2709.49     2823.37    298.01 o
  -3   0  13        9.07        0.00     60.13 o
  -2   0  13       12.46        6.64     25.17 o
  -1   0  13     1471.30     1572.66    148.16 o
   0   0  13       71.15      118.26     37.91 o
   1   0  13     2630.97     2502.00    128.92 o
   2   0  13     1908.00     1747.23    114.54 o
   3   0  13     2467.61     2220.65    158.43 o
   4   0  13      339.83      332.56     68.91 o
   5   0  13     1800.53     1855.50    187.04 o
   6   0  13      953.06      677.28    146.52 o
   7   0  13      136.02       21.39     56.68 o
  -6   1  13      429.32      419.03    167.04 o
  -5   1  13        5.58        0.00     54.63 o
  -4   1  13      408.82      343.76    105.14 o
  -3   1  13     2752.41     2576.58    284.82 o
  -2   1  13      577.06      673.53    100.25 o
  -1   1  13      414.83      475.70     88.63 o
   0   1  13      389.54      367.36     52.49 o
   1   1  13      202.07      177.42     47.47 o
   2   1  13      397.15      314.08     68.13 o
   3   1  13       25.24       47.29     33.95 o
   4   1  13        1.44        0.00     29.32 o
   5   1  13        1.34       37.23     59.07 o
   6   1  13       29.72        0.00     25.84 o
   7   1  13       51.88       13.78     70.57 o
  -6   2  13       40.28      101.86    253.34 o
  -5   2  13      145.57      105.70     52.92 o
  -4   2  13      126.61       90.81     77.78 o
  -3   2  13       54.16       68.62     74.46 o
  -2   2  13      347.65      357.62     51.23 o
  -1   2  13        9.18       36.65     32.44 o
   0   2  13       28.20       23.08     11.63 o
   1   2  13      141.07      218.09     51.81 o
   2   2  13      135.96       39.32     34.44 o
   3   2  13      693.68      584.37     90.87 o
   4   2  13     2801.82     2803.53    200.28 o
   5   2  13     1901.90     1816.22    170.23 o
   6   2  13      250.09      234.81     74.56 o
   7   2  13       18.54      127.11     63.96 o
  -6   3  13        6.02       20.90     41.38 o
  -5   3  13       29.38      124.90     69.69 o
  -4   3  13     1748.83     1928.77    218.14 o
  -3   3  13     2973.09     3267.64    316.47 o
  -2   3  13     2055.43     2061.09    138.25 o
  -1   3  13      567.60      451.11     64.29 o
   0   3  13      426.68      360.50     71.78 o
   1   3  13      216.74      238.75     45.54 o
   2   3  13      128.24      112.73     38.23 o
   3   3  13      387.51      266.74     92.77 o
   4   3  13        0.81       92.62     45.40 o
   5   3  13      721.15      939.25    136.83 o
   6   3  13      185.39       66.53     59.83 o
   7   3  13      265.64      161.30     63.59 o
  -6   4  13      245.60      174.67    169.54 o
  -5   4  13      268.45      125.38     83.53 o
  -4   4  13        3.38        0.33     48.26 o
  -3   4  13      329.88      430.63     92.08 o
  -2   4  13       33.93       32.52     40.49 o
  -1   4  13     3389.25     3279.71    215.64 o
   0   4  13       12.33        0.00     25.83 o
   1   4  13     2392.41     2336.50    140.07 o
   2   4  13     1083.41     1149.47    108.02 o
   3   4  13      133.96      180.77     49.48 o
   4   4  13     1190.49     1208.96    151.59 o
   5   4  13     2348.53     2479.62    233.28 o
   6   4  13       94.09       76.11     70.39 o
   7   4  13        1.17       20.57     77.59 o
  -5   5  13       39.89        0.00    152.27 o
  -4   5  13     1027.21     1110.56    168.54 o
  -3   5  13      380.56      455.28     94.64 o
  -2   5  13       16.51       49.70     34.72 o
  -1   5  13     2782.14     3047.24    212.12 o
   0   5  13     1856.28     1758.72    146.62 o
   1   5  13      708.68      736.00     79.57 o
   2   5  13       35.21        0.00     23.75 o
   3   5  13     1304.09     1629.15    147.09 o
   4   5  13      464.80      490.61     99.72 o
   5   5  13      177.79      152.30     68.27 o
   6   5  13      435.82      328.06     86.19 o
   7   5  13       46.34       34.97     47.14 o
  -5   6  13        3.18        0.00    104.13 o
  -4   6  13       15.67        4.85    131.54 o
  -3   6  13      993.48     1271.91    145.95 o
  -2   6  13      448.29      603.86    112.69 o
  -1   6  13      116.23       47.67     35.16 o
   0   6  13        5.13        5.57     36.75 o
   1   6  13      385.11      382.16     76.08 o
   2   6  13     1068.14     1116.39    117.99 o
   3   6  13        3.67       28.07     37.82 o
   4   6  13      458.16      327.73     70.42 o
   5   6  13      196.03      102.02     57.17 o
   6   6  13       18.30       36.80     35.77 o
   7   6  13        1.15        0.00     66.91 o
  -4   7  13        6.72        0.00    125.24 o
  -3   7  13      162.16      190.00     47.36 o
  -2   7  13        2.79       20.01     41.33 o
  -1   7  13      182.18       63.34     72.41 o
   0   7  13      577.67      728.94    128.03 o
   1   7  13      143.24       72.92     27.34 o
   2   7  13      876.55      890.38    121.71 o
   3   7  13      296.76      210.74     64.41 o
   4   7  13       59.56      176.98     61.99 o
   5   7  13      535.10      392.60    114.73 o
   6   7  13       37.38       69.36     50.51 o
   7   7  13        3.40        0.00     55.30 o
  -4   8  13      117.26      202.76    114.71 o
  -3   8  13        3.19        0.00     69.49 o
  -2   8  13       98.75       66.63     49.86 o
  -1   8  13      182.45      143.98     72.43 o
   0   8  13      610.88      693.27    130.34 o
   1   8  13      633.49      874.73    123.86 o
   2   8  13      704.66      685.52    109.03 o
   3   8  13      218.14      272.23     68.58 o
   4   8  13       52.82       11.07     42.75 o
   5   8  13       53.58       43.33     77.35 o
   6   8  13        5.21       54.59     55.90 o
  -3   9  13      227.99      187.73    213.82 o
  -2   9  13       41.37       10.93     37.30 o
  -1   9  13      156.24      130.82     76.92 o
   0   9  13      392.72      437.70     99.64 o
   1   9  13        9.54        0.00     31.65 o
   2   9  13      138.29       68.28     31.67 o
   3   9  13        8.52       95.42     40.97 o
   4   9  13        1.27        0.00     52.29 o
   5   9  13      370.67      278.97    115.48 o
   6   9  13       10.18        0.00    126.05 o
  -2  10  13        3.73       25.82     69.16 o
  -1  10  13       15.80      133.22     67.16 o
   0  10  13      345.18      447.16    117.63 o
   1  10  13     1273.15     1398.10    177.20 o
   2  10  13      220.70      119.75     54.55 o
   3  10  13      220.42      225.23     77.37 o
   4  10  13        1.87        0.00     83.54 o
   5  10  13      122.32        2.90     60.04 o
  -1  11  13        0.21       22.75     51.22 o
   0  11  13       37.55      150.24     66.72 o
   1  11  13        0.04       58.22     56.52 o
   2  11  13      106.16       92.98     76.53 o
   3  11  13       12.14        1.09     68.13 o
   4  11  13        5.83       66.34     40.78 o
  -1 -10  14      788.68     1074.60    347.31 o
   0 -10  14       29.76       89.38     58.11 o
  -3  -9  14      257.03       44.47    122.24 o
  -2  -9  14       26.34        0.00    250.98 o
  -1  -9  14      458.44      508.32    152.32 o
   0  -9  14      554.57      686.07    142.03 o
   1  -9  14      701.41     1054.38    189.01 o
   2  -9  14       49.38       67.08     55.96 o
  -4  -8  14       23.38      116.63    125.31 o
  -3  -8  14        2.07        0.00     84.70 o
  -2  -8  14      124.89      107.43     95.92 o
  -1  -8  14     1582.30     2100.63    298.86 o
   0  -8  14      255.30      550.97    133.77 o
   1  -8  14       15.62       15.44     51.16 o
   2  -8  14       23.72       67.30     67.55 o
   3  -8  14       22.54       81.36     47.28 o
  -5  -7  14       49.79        0.00     98.98 o
  -4  -7  14       42.01       23.12     47.76 o
  -3  -7  14      254.12      286.73    145.15 o
  -2  -7  14        1.86        0.00    147.92 o
  -1  -7  14      302.20      141.02     67.65 o
   0  -7  14      117.00       61.09     31.64 o
   1  -7  14       10.62       32.91     29.71 o
   2  -7  14        0.04        0.00     38.27 o
   3  -7  14      170.07      152.49     56.45 o
   4  -7  14        2.67        0.00     34.28 o
  -5  -6  14        3.49       60.77    133.97 o
  -4  -6  14       59.05      270.91    157.50 o
  -3  -6  14       36.80        0.00    198.74 o
  -2  -6  14      585.30      445.95    171.31 o
  -1  -6  14      291.51      265.74     75.69 o
   0  -6  14       99.63      134.37     54.99 o
   1  -6  14     2863.15     2816.51    243.42 o
   2  -6  14      742.78      940.19    155.74 o
   3  -6  14      172.57      224.50     85.57 o
   4  -6  14        2.03       41.46     50.61 o
   5  -6  14       50.56        0.00    168.74 o
  -5  -5  14       19.05        0.00    131.93 o
  -4  -5  14      242.61      441.23    172.50 o
  -3  -5  14      480.30      604.25    207.82 o
  -2  -5  14     1353.98     1585.44    316.61 o
  -1  -5  14     3061.97     3531.83    279.14 o
   0  -5  14        0.11        9.59     36.79 o
   1  -5  14      501.70      623.89    108.43 o
   2  -5  14     1089.21     1002.93    148.11 o
   3  -5  14      598.39      661.84    124.30 o
   4  -5  14      265.02      253.12     72.02 o
   5  -5  14      277.04      217.61     66.23 o
  -6  -4  14        1.60       36.47     53.71 o
  -5  -4  14       91.91      171.65    164.26 o
  -4  -4  14       76.75        0.00     63.08 o
  -3  -4  14      367.45      379.31    120.81 o
  -2  -4  14        4.09        0.00     62.38 o
  -1  -4  14     5086.42     5062.16    267.43 o
   0  -4  14       49.69       23.63     37.52 o
   1  -4  14       14.38        0.00     51.01 o
   2  -4  14      103.30      135.21     60.75 o
   3  -4  14     2029.96     2446.88    227.27 o
   4  -4  14       29.09        0.00     53.44 o
   5  -4  14       36.41      178.79     65.82 o
   6  -4  14      203.36      416.80    133.07 o
  -6  -3  14       55.11       68.18     81.73 o
  -5  -3  14       68.89      153.59     71.35 o
  -4  -3  14      107.62      158.16     88.33 o
  -3  -3  14     3608.39     4007.81    283.91 o
  -2  -3  14      250.57      219.01     77.22 o
  -1  -3  14      881.88      878.12    141.50 o
   0  -3  14      363.08      384.24     64.81 o
   1  -3  14      688.20      652.11     92.72 o
   2  -3  14      493.14      463.23     90.61 o
   3  -3  14      673.18      678.73    119.54 o
   4  -3  14      905.86      977.98    143.26 o
   5  -3  14       39.25        6.35     52.70 o
   6  -3  14        0.06        3.62     44.58 o
  -6  -2  14       10.98       26.99     51.68 o
  -5  -2  14      198.32      215.69     83.42 o
  -4  -2  14       40.02       34.62     64.50 o
  -3  -2  14      243.11      340.52     78.63 o
  -2  -2  14       54.93      139.57     72.53 o
  -1  -2  14     1014.60      985.90    163.79 o
   0  -2  14     2034.29     2071.75    207.46 o
   1  -2  14       67.63       70.17     44.34 o
   2  -2  14       48.95       24.48     18.53 o
   3  -2  14     2639.04     2811.54    230.12 o
   4  -2  14     1476.68     1590.47    186.37 o
   5  -2  14      192.64      197.53     69.65 o
   6  -2  14        7.79        0.00     78.25 o
  -6  -1  14       39.33       25.45    108.26 o
  -5  -1  14      177.08       90.26    185.52 o
  -4  -1  14      755.46      856.49    171.74 o
  -3  -1  14      595.88      638.47    149.26 o
  -2  -1  14      610.78      561.65    115.29 o
  -1  -1  14     1623.69     1789.95    155.69 o
   0  -1  14       34.57       30.09     44.22 o
   1  -1  14     1147.42     1116.14    110.00 o
   2  -1  14       55.22       53.08     29.54 o
   3  -1  14     1096.57     1078.43    139.60 o
   4  -1  14      191.92       15.03     54.63 o
   5  -1  14     1755.60     1814.09    184.67 o
   6  -1  14      118.11       57.22     45.72 o
   7  -1  14      181.18      132.30     72.60 o
  -6   0  14      401.11      496.32    155.81 o
  -5   0  14        5.88        0.00     78.91 o
  -4   0  14     1048.07     1197.46    206.50 o
  -3   0  14     4343.73     4559.77    390.38 o
  -2   0  14      667.54      770.79    130.15 o
  -1   0  14      168.26      180.23     43.44 o
   0   0  14      373.38      506.36     78.58 o
   1   0  14     2461.26     2611.50    232.21 o
   2   0  14     1979.49     2215.75    176.02 o
   3   0  14      310.86      284.83     58.28 o
   4   0  14       78.63       34.87     43.40 o
   5   0  14      887.66      880.88    151.55 o
   6   0  14        1.24       66.86     68.98 o
   7   0  14       15.20      183.74     96.05 o
  -6   1  14        0.61      102.32    237.38 o
  -5   1  14       61.41      146.26     96.90 o
  -4   1  14     1036.81     1263.31    213.39 o
  -3   1  14       97.42       93.08     70.18 o
  -2   1  14      225.60      218.08     69.01 o
  -1   1  14     1980.73     2149.11    193.10 o
   0   1  14      137.36       55.24     59.84 o
   1   1  14      193.78      176.84     55.70 o
   2   1  14      914.49      834.85    116.32 o
   3   1  14     4252.91     4045.06    235.00 o
   4   1  14      657.00      569.72     89.67 o
   5   1  14      234.71      177.30     60.70 o
   6   1  14        7.71       75.56     62.03 o
   7   1  14        0.79       19.87     90.32 o
  -6   2  14      112.98      169.90    107.73 o
  -5   2  14       67.62       81.67     35.98 o
  -4   2  14     1177.01     1070.90    188.16 o
  -3   2  14     2412.20     2726.29    301.33 o
  -2   2  14       22.73       30.70     25.25 o
  -1   2  14      424.14      235.11    104.34 o
   0   2  14      248.86      169.91     41.02 o
   1   2  14     1412.82     1441.30    131.61 o
   2   2  14        3.78        0.00     17.20 o
   3   2  14       74.36       84.91     53.15 o
   4   2  14       91.50       88.18     40.95 o
   5   2  14      118.06      210.41     60.11 o
   6   2  14       28.54       92.06     55.51 o
   7   2  14        0.48       99.23     89.99 o
  -6   3  14       34.06       40.36    137.38 o
  -5   3  14      106.57        0.00     69.35 o
  -4   3  14       11.75       34.04     49.27 o
  -3   3  14        0.16        6.17     80.79 o
  -2   3  14      775.96      640.35    104.21 o
  -1   3  14      408.40      338.73     68.38 o
   0   3  14        1.28        0.04     22.51 o
   1   3  14       16.62       26.04     29.44 o
   2   3  14      417.99      339.11     59.16 o
   3   3  14     1252.05     1375.49    141.93 o
   4   3  14      373.03      278.67     49.98 o
   5   3  14      825.14      863.90    129.01 o
   6   3  14       21.25       39.93     70.05 o
   7   3  14       25.15       10.57     91.39 o
  -5   4  14       41.00        0.00    117.61 o
  -4   4  14     1568.95     1807.42    220.90 o
  -3   4  14       18.93        0.00     90.00 o
  -2   4  14      867.03      647.90    143.61 o
  -1   4  14      348.73      249.44     55.69 o
   0   4  14     6435.77     6186.08    319.24 o
   1   4  14     1662.18     1645.43    118.64 o
   2   4  14        4.28        0.00     29.61 o
   3   4  14      735.71      793.62    118.15 o
   4   4  14       65.76       44.53     35.45 o
   5   4  14      228.75       77.13    104.88 o
   6   4  14       98.68       61.45     34.72 o
   7   4  14       13.83        0.00     76.17 o
  -5   5  14       30.70        0.00     73.29 o
  -4   5  14       20.58      114.43     56.31 o
  -3   5  14      675.70      699.39    143.09 o
  -2   5  14      233.14      253.19    117.76 o
  -1   5  14       65.03       42.22     41.00 o
   0   5  14     1849.22     2252.39    172.74 o
   1   5  14     1297.54     1250.15    127.54 o
   2   5  14       94.70        0.00     26.71 o
   3   5  14       95.85      186.12     53.10 o
   4   5  14       97.21       55.57     39.49 o
   5   5  14      913.81      836.39    142.12 o
   6   5  14        0.00       19.07     77.38 o
   7   5  14       52.42       14.80     78.93 o
  -5   6  14       54.96      120.46    148.88 o
  -4   6  14      284.92      406.32    169.41 o
  -3   6  14      122.81      166.28     69.21 o
  -2   6  14      206.59       42.88    224.26 o
  -1   6  14      629.01      730.19    109.94 o
   0   6  14      601.47      691.65    106.64 o
   1   6  14     2046.97     2217.05    180.06 o
   2   6  14      302.84      196.22     52.08 o
   3   6  14      175.07      245.48     56.62 o
   4   6  14       48.75      119.18     59.71 o
   5   6  14        6.49       47.63     80.61 o
   6   6  14       93.13       37.55     36.89 o
   7   6  14        0.51        0.00     50.88 o
  -4   7  14        8.88      184.60    174.46 o
  -3   7  14        4.47       75.71     27.80 o
  -2   7  14        1.29       41.51     73.54 o
  -1   7  14      336.42      266.12     78.24 o
   0   7  14      369.37      254.04     80.39 o
   1   7  14     1215.55     1253.55    139.94 o
   2   7  14       15.10       20.54     42.91 o
   3   7  14       23.12        0.00     32.47 o
   4   7  14        5.82        0.00     43.16 o
   5   7  14        1.49       16.52     39.06 o
   6   7  14        4.18       75.23     46.94 o
  -3   8  14       57.53       17.84    114.34 o
  -2   8  14        2.82        1.30     53.76 o
  -1   8  14      627.59      542.81     89.92 o
   0   8  14      754.04      829.82    146.14 o
   1   8  14      258.44      230.29     51.74 o
   2   8  14        5.80       15.40     31.86 o
   3   8  14      270.48      345.91     87.93 o
   4   8  14       28.76       18.40     60.93 o
   5   8  14       10.61       49.22     47.31 o
   6   8  14        2.41        0.00     31.26 o
  -3   9  14      170.15      344.92    164.26 o
  -2   9  14       94.57        0.00     79.54 o
  -1   9  14       43.21       94.24     39.93 o
   0   9  14      886.07      738.05    128.69 o
   1   9  14      821.10     1019.16    152.72 o
   2   9  14      197.47       39.96     41.08 o
   3   9  14      370.53      321.41     87.14 o
   4   9  14       97.18      110.52     57.16 o
   5   9  14       72.32        0.00    108.65 o
  -2  10  14       98.10       92.43     87.70 o
  -1  10  14        0.38        0.00     30.16 o
   0  10  14      449.78      513.10    142.07 o
   1  10  14       60.03      150.24     58.23 o
   2  10  14       10.14       63.99     71.16 o
   3  10  14       68.09      107.34     62.52 o
   4  10  14      205.51      255.81    103.74 o
   5  10  14       19.84       61.32     70.00 o
   0  11  14       58.25       48.80     38.07 o
   1  11  14      396.64      331.78    103.17 o
   2  11  14       91.97        3.58     37.23 o
   3  11  14        5.90       13.85     69.46 o
  -2  -9  15      145.18      139.52    164.14 o
  -1  -9  15      599.23      728.87    230.79 o
   0  -9  15       79.67      100.97     95.00 o
   1  -9  15       92.31      137.53     70.81 o
  -3  -8  15       57.82        0.00     80.35 o
  -2  -8  15       46.63       29.68    180.58 o
  -1  -8  15      398.12      493.62    182.84 o
   0  -8  15      386.93      560.68    170.36 o
   1  -8  15       46.83      134.31     58.10 o
   2  -8  15       99.80       38.99     49.38 o
   3  -8  15      136.52      139.64     65.00 o
  -4  -7  15       24.03        0.00    109.99 o
  -3  -7  15      202.49      233.62    147.41 o
  -2  -7  15        0.83        0.00    138.52 o
  -1  -7  15      415.80      525.11    217.74 o
   0  -7  15      966.80     1121.59    222.66 o
   1  -7  15       41.89        0.00     41.41 o
   2  -7  15       53.16        0.00     50.78 o
   3  -7  15       27.66      127.16     89.81 o
   4  -7  15       14.38       79.35     36.84 o
  -5  -6  15      178.44      322.75    159.42 o
  -4  -6  15      121.50        0.00     48.88 o
  -3  -6  15       46.84       48.04    127.43 o
  -2  -6  15       12.77      186.26    188.66 o
  -1  -6  15        9.21        0.00    152.43 o
   0  -6  15      114.49       18.64     26.87 o
   1  -6  15      643.46      604.30    108.31 o
   2  -6  15      199.89      206.68     77.58 o
   3  -6  15      157.25      197.39     75.39 o
   4  -6  15       27.79       34.00     47.16 o
  -5  -5  15       34.14        0.00    112.37 o
  -4  -5  15      102.75      179.63    120.15 o
  -3  -5  15      671.91      823.33    234.78 o
  -2  -5  15       32.02        0.00     42.13 o
  -1  -5  15     1153.91     1278.03    215.09 o
   0  -5  15      132.64       95.30     74.28 o
   1  -5  15     1276.91     1213.15    154.86 o
   2  -5  15       13.90       73.84     33.35 o
   3  -5  15     1028.66     1408.48    179.86 o
   4  -5  15       45.04       52.38     41.95 o
   5  -5  15      132.73      223.39     64.89 o
  -5  -4  15       71.33       52.29    100.54 o
  -4  -4  15      155.65      227.46    128.31 o
  -3  -4  15      683.65      520.50    153.70 o
  -2  -4  15      821.45      905.54    174.89 o
  -1  -4  15       80.70       94.39     26.55 o
   0  -4  15      286.11      215.55     71.60 o
   1  -4  15      461.70      347.53     67.97 o
   2  -4  15     1570.49     1396.26    163.14 o
   3  -4  15       72.33      114.92     44.86 o
   4  -4  15      674.10      775.08    139.07 o
   5  -4  15       34.95       14.21     53.67 o
  -5  -3  15      503.78      597.47    162.93 o
  -4  -3  15       38.55        0.00     40.27 o
  -3  -3  15      684.06      776.44    148.13 o
  -2  -3  15      652.09      845.26    152.29 o
  -1  -3  15     1521.85     1844.92    241.35 o
   0  -3  15      183.03       89.33     86.98 o
   1  -3  15       16.54       71.10     54.51 o
   2  -3  15      471.81      375.71     81.27 o
   3  -3  15      968.03     1168.06    158.67 o
   4  -3  15      229.63      216.95     74.35 o
   5  -3  15        6.74        0.00     48.59 o
   6  -3  15      313.69      333.31    105.44 o
  -6  -2  15      318.15      440.27    109.34 o
  -5  -2  15      172.75      172.16    118.47 o
  -4  -2  15       46.84        9.46     85.67 o
  -3  -2  15      413.71      539.20    176.00 o
  -2  -2  15      636.28      631.04    132.58 o
  -1  -2  15       36.02       97.83     52.48 o
   0  -2  15      198.24      190.96    100.43 o
   1  -2  15       53.28       41.28     26.41 o
   2  -2  15      465.92      569.69     96.16 o
   3  -2  15      697.95      854.48    128.36 o
   4  -2  15     1045.91     1152.00    164.86 o
   5  -2  15      288.93      325.14    121.88 o
   6  -2  15        0.18        0.00     43.40 o
  -6  -1  15        3.81        0.00     39.83 o
  -5  -1  15      102.06        0.00     50.46 o
  -4  -1  15      551.97      419.54    126.94 o
  -3  -1  15      715.75      782.91    162.43 o
  -2  -1  15      102.41      200.21     70.46 o
  -1  -1  15       26.09        2.10     65.69 o
   0  -1  15      452.98      570.56    102.77 o
   1  -1  15      562.26      551.88    111.88 o
   2  -1  15      654.48      690.05    105.03 o
   3  -1  15       51.79       19.63     40.48 o
   4  -1  15      103.10      174.79     66.60 o
   5  -1  15      266.96      200.42     71.78 o
   6  -1  15       10.20        3.25     39.18 o
  -6   0  15        4.63        0.00     97.60 o
  -5   0  15      118.54        0.00     80.27 o
  -4   0  15      720.83      802.62    169.05 o
  -3   0  15      147.22      194.12     68.07 o
  -2   0  15      504.33      434.96     80.01 o
  -1   0  15      282.93      240.09     51.62 o
   0   0  15     2574.74     2562.03    220.81 o
   1   0  15      306.55      378.55     92.43 o
   2   0  15      186.38      240.34     60.72 o
   3   0  15     3644.64     3936.06    268.11 o
   4   0  15     1215.20     1267.81    179.63 o
   5   0  15      337.88      388.40     96.12 o
   6   0  15      196.01      168.64     88.13 o
   7   0  15      275.56      298.17    111.59 o
  -6   1  15      111.51      200.78    187.35 o
  -5   1  15       59.10       86.60     53.38 o
  -4   1  15      155.48      198.54    107.43 o
  -3   1  15     4124.09     4206.75    390.14 o
  -2   1  15      181.26      181.82     65.07 o
  -1   1  15       22.86       57.01     35.77 o
   0   1  15      298.06      338.03     63.24 o
   1   1  15     4421.23     4572.15    240.31 o
   2   1  15        0.99        0.00     23.19 o
   3   1  15        5.67       94.83     54.88 o
   4   1  15      527.46      633.61    115.20 o
   5   1  15      221.32       82.49     62.34 o
   6   1  15        0.83      106.36     84.81 o
   7   1  15       31.13       24.19     57.48 o
  -5   2  15      107.23       93.17     83.93 o
  -4   2  15      273.97      346.06    119.62 o
  -3   2  15      101.88       82.22     47.78 o
  -2   2  15     1508.63     1533.91    274.72 o
  -1   2  15        2.04        0.00     34.07 o
   0   2  15      225.54      150.30     72.42 o
   1   2  15        9.94       68.01     36.10 o
   2   2  15        7.48       23.37     30.11 o
   3   2  15      712.01      781.89    131.51 o
   4   2  15     2082.83     2162.51    202.68 o
   5   2  15       69.92      131.90    105.21 o
   6   2  15       43.90       88.96     98.64 o
   7   2  15      259.68      268.17     88.09 o
  -5   3  15      224.93       74.88    127.74 o
  -4   3  15       45.75        0.00     61.71 o
  -3   3  15      700.14      901.21    174.60 o
  -2   3  15       30.10       73.12     97.92 o
  -1   3  15      333.34      286.02     64.57 o
   0   3  15     1650.68     1875.91    172.43 o
   1   3  15     1513.77     1534.91    127.30 o
   2   3  15     1715.44     1845.76    190.49 o
   3   3  15      317.37      278.17     56.27 o
   4   3  15       43.30       46.71     46.26 o
   5   3  15       32.59       26.81     60.87 o
   6   3  15       62.71       22.03     37.49 o
   7   3  15       83.97        0.00     56.90 o
  -5   4  15        7.12      149.67    117.25 o
  -4   4  15      110.21       38.28     62.54 o
  -3   4  15      176.67      303.88    110.17 o
  -2   4  15        1.95       12.65     51.44 o
  -1   4  15        7.27       20.35     33.88 o
   0   4  15      180.99       80.45     72.59 o
   1   4  15      656.89      697.97     96.56 o
   2   4  15       18.84        6.89     27.51 o
   3   4  15        2.42        0.00     39.06 o
   4   4  15       40.34       64.72     35.42 o
   5   4  15      141.28        8.00     45.66 o
   6   4  15       42.06       61.81     34.08 o
   7   4  15      231.97       81.96     81.20 o
  -5   5  15       51.20        0.00    172.42 o
  -4   5  15      165.29        0.00     67.23 o
  -3   5  15       45.15        0.00     65.19 o
  -2   5  15      601.38      586.12    143.09 o
  -1   5  15      317.54      282.28     71.26 o
   0   5  15     3223.90     3510.83    218.51 o
   1   5  15     1510.58     1664.50    149.19 o
   2   5  15       98.33       90.78     26.02 o
   3   5  15      575.95      571.03    107.84 o
   4   5  15       22.33        0.00     44.46 o
   5   5  15        1.93      105.15     34.76 o
   6   5  15        7.44        0.00     38.31 o
   7   5  15      162.33      119.19     61.63 o
  -4   6  15      242.47      347.71    171.04 o
  -3   6  15      507.15      809.82    196.25 o
  -2   6  15        3.49        0.00    116.37 o
  -1   6  15      116.79      137.09     74.28 o
   0   6  15       21.83       77.74     49.65 o
   1   6  15     2794.30     2924.32    208.35 o
   2   6  15      335.99      389.28     78.29 o
   3   6  15      151.48      164.45     41.86 o
   4   6  15        0.23       12.56     31.07 o
   5   6  15      145.75      178.95    104.75 o
   6   6  15       48.07       92.54     96.35 o
  -4   7  15        1.48      113.35    135.98 o
  -3   7  15      165.91      177.14     87.16 o
  -2   7  15       97.30       45.72     67.05 o
  -1   7  15      110.49       63.21     65.58 o
   0   7  15      390.79      299.84     81.88 o
   1   7  15     1817.29     1990.50    179.19 o
   2   7  15        8.95        0.00     41.48 o
   3   7  15        0.70        0.00     58.01 o
   4   7  15        8.97       12.53     53.44 o
   5   7  15       21.38        0.00     33.52 o
   6   7  15       13.64        0.00     67.44 o
  -3   8  15       19.46       23.49    110.48 o
  -2   8  15        9.24        0.00     85.17 o
  -1   8  15      111.34       70.73     57.25 o
   0   8  15      568.56      662.56    125.40 o
   1   8  15      651.22      796.79    116.93 o
   2   8  15      236.59      278.06     69.30 o
   3   8  15       33.29       46.93     88.75 o
   4   8  15      315.49      353.76    110.53 o
   5   8  15      155.24       93.58     66.38 o
  -2   9  15      178.57      166.90     62.14 o
  -1   9  15        0.13       85.85     62.36 o
   0   9  15       48.67       89.31     54.90 o
   1   9  15        7.74        0.00     44.33 o
   2   9  15        2.94        0.00     62.99 o
   3   9  15        9.99       38.34     65.54 o
   4   9  15      127.67       53.71     67.24 o
   5   9  15        0.03      117.95     87.24 o
  -1  10  15        0.09      121.48    100.21 o
   0  10  15      155.80      130.53     46.57 o
   1  10  15      304.93      305.96     92.30 o
   2  10  15       15.53        0.00     82.55 o
   3  10  15        3.21        0.00     85.64 o
   4  10  15      126.75       78.69     57.84 o
   1  11  15       25.94       42.81     71.98 o
   2  11  15       39.57      108.07     84.97 o
  -2  -8  16      355.95      612.39    229.22 o
  -1  -8  16      717.25      925.06    255.56 o
   0  -8  16      244.62       75.56     59.13 o
   1  -8  16      493.55      764.38    172.40 o
   2  -8  16       17.29        0.00     81.08 o
  -3  -7  16       22.74        0.00     38.30 o
  -2  -7  16       83.78        0.00    113.18 o
  -1  -7  16      814.97      953.35    305.21 o
   0  -7  16       18.87      143.89     83.47 o
   1  -7  16      195.30      282.16    105.64 o
   2  -7  16      142.75       84.52     79.12 o
   3  -7  16      319.98      357.26     93.71 o
  -4  -6  16      174.33      350.28    163.47 o
  -3  -6  16      114.73      217.17    152.67 o
  -2  -6  16       30.35       37.49     97.51 o
  -1  -6  16      253.45      208.00     92.59 o
   0  -6  16      157.92       68.19    107.39 o
   1  -6  16       91.80       35.35     59.31 o
   2  -6  16      253.27      319.92     87.19 o
   3  -6  16      494.75      684.75    129.61 o
   4  -6  16      161.94      185.98     65.81 o
  -4  -5  16      494.13      402.54    223.65 o
  -3  -5  16      223.49      165.77     65.45 o
  -2  -5  16       38.25       46.54    102.73 o
  -1  -5  16        5.36       18.16     89.70 o
   0  -5  16       37.15       60.78     73.89 o
   1  -5  16        0.86        0.00     59.39 o
   2  -5  16        2.21       17.05     85.29 o
   3  -5  16       49.09       50.06     60.25 o
   4  -5  16      132.30      188.81     67.42 o
  -5  -4  16      110.59      341.64    173.89 o
  -4  -4  16      120.79      341.71    171.69 o
  -3  -4  16      337.42      535.43    172.56 o
  -2  -4  16        1.20       38.19     77.48 o
  -1  -4  16      960.73      998.80    190.14 o
   0  -4  16      167.55      199.20     73.47 o
   1  -4  16       53.52        0.00     49.76 o
   2  -4  16       75.58      197.98     67.74 o
   3  -4  16     3414.33     3685.21    292.42 o
   4  -4  16       53.22       71.84     58.28 o
   5  -4  16       44.97      113.68     56.29 o
  -5  -3  16      217.34      209.51    106.98 o
  -4  -3  16      149.81       64.67     78.65 o
  -3  -3  16     1428.00     1437.02    312.64 o
  -2  -3  16      189.76      270.21     92.31 o
  -1  -3  16      135.16      153.29    113.88 o
   0  -3  16      344.47      445.17    104.80 o
   1  -3  16     2296.47     2177.41    241.07 o
   2  -3  16       91.36       89.18     38.09 o
   3  -3  16        7.96        0.00     39.74 o
   4  -3  16     1188.45     1553.36    193.08 o
   5  -3  16       69.96       69.92     55.42 o
  -5  -2  16      639.49      657.30    211.74 o
  -4  -2  16       32.82       58.36     52.86 o
  -3  -2  16      184.42      368.50    163.21 o
  -2  -2  16      139.68       67.29     34.60 o
  -1  -2  16      579.70      756.85    147.14 o
   0  -2  16      232.69      228.79     51.60 o
   1  -2  16      762.04      716.84    136.47 o
   2  -2  16        4.29       23.37     36.74 o
   3  -2  16      263.83      295.05     73.81 o
   4  -2  16       59.43       86.21     50.79 o
   5  -2  16       16.09        0.00     39.63 o
   6  -2  16       41.46       53.04     62.86 o
  -5  -1  16      288.71      240.62     98.98 o
  -4  -1  16      175.47      102.86    102.95 o
  -3  -1  16      196.20      126.59     38.62 o
  -2  -1  16        5.26        0.00     47.12 o
  -1  -1  16     2410.23     2603.72    278.78 o
   0  -1  16        2.20       52.90     22.19 o
   1  -1  16      708.92      814.85    129.90 o
   2  -1  16      255.40      293.44     68.88 o
   3  -1  16     1716.25     1740.23    183.59 o
   4  -1  16      217.42      260.30    114.64 o
   5  -1  16        5.14       21.86     27.82 o
   6  -1  16       18.48       10.71     59.99 o
  -5   0  16      112.87        7.97     54.16 o
  -4   0  16      181.02       84.44    184.69 o
  -3   0  16      288.22      208.34    109.06 o
  -2   0  16       21.27       48.92     39.51 o
  -1   0  16       44.39      124.83     43.92 o
   0   0  16     1071.23     1071.56    144.93 o
   1   0  16      286.78      397.53     94.63 o
   2   0  16      911.65      838.94    146.63 o
   3   0  16      262.90      271.48     66.57 o
   4   0  16        2.33       33.51     28.15 o
   5   0  16      120.58       52.26     48.32 o
   6   0  16      300.10      280.05     89.86 o
  -5   1  16       14.60       34.12     55.44 o
  -4   1  16      813.47      904.46    195.19 o
  -3   1  16       21.05        0.00     77.91 o
  -2   1  16      245.39      267.76     91.44 o
  -1   1  16       71.84      247.78     66.09 o
   0   1  16     1277.21     1318.98    138.67 o
   1   1  16     2141.43     2034.73    210.87 o
   2   1  16      118.92      212.45     62.92 o
   3   1  16     2233.71     2295.91    288.75 o
   4   1  16      235.36      360.52     98.22 o
   5   1  16       99.79       67.11     37.85 o
   6   1  16      104.26      138.12     83.69 o
  -5   2  16       64.61       75.86     64.71 o
  -4   2  16      112.38       60.55     66.80 o
  -3   2  16      936.62      634.25    456.84 o
  -2   2  16      695.32      866.34    167.52 o
  -1   2  16     3998.98     4234.99    257.34 o
   0   2  16       17.37        0.00     18.73 o
   1   2  16     1982.18     2033.18    180.60 o
   2   2  16       66.39       67.86     73.74 o
   3   2  16      514.52      435.08     94.50 o
   4   2  16       48.83       82.45     48.90 o
   5   2  16        0.86       31.19    147.77 o
   6   2  16        1.15        0.00     60.29 o
  -5   3  16       18.06       69.29    182.52 o
  -4   3  16       61.60       40.31     77.87 o
  -3   3  16      298.19      489.68    158.87 o
  -2   3  16      231.92      389.35    126.03 o
  -1   3  16      151.47      106.83     46.62 o
   0   3  16      124.71      143.44     39.73 o
   1   3  16      346.57      377.11     71.26 o
   2   3  16        2.16       46.70     75.66 o
   3   3  16      251.33      170.48     59.07 o
   4   3  16      621.05      713.24    117.39 o
   5   3  16        0.06        0.00     37.10 o
   6   3  16        0.72        0.00     48.20 o
  -4   4  16       35.76       23.17     64.95 o
  -3   4  16        1.30        0.00     96.26 o
  -2   4  16      453.62      657.32    199.99 o
  -1   4  16      990.13     1043.75    148.48 o
   0   4  16     1621.52     1800.55    178.01 o
   1   4  16     1072.26     1003.99    128.14 o
   2   4  16        5.91        0.00     33.13 o
   3   4  16       41.15       44.40     25.58 o
   4   4  16        6.73        0.00     64.34 o
   5   4  16        0.45       24.66     36.15 o
   6   4  16       39.16        0.00     72.65 o
  -4   5  16      210.34       65.56    138.33 o
  -3   5  16       84.01      232.32    112.93 o
  -2   5  16      139.94        0.00     41.64 o
  -1   5  16      159.80      145.87     35.50 o
   0   5  16      273.59      223.53     82.25 o
   1   5  16      696.97      666.04     93.67 o
   2   5  16       77.20       30.54     63.34 o
   3   5  16       16.45       21.66     23.67 o
   4   5  16       23.16       66.81     36.09 o
   5   5  16       35.27        0.00     35.98 o
   6   5  16        5.91       39.15     65.28 o
  -4   6  16       79.48      160.70    137.24 o
  -3   6  16       61.08      188.16     92.18 o
  -2   6  16      445.13      388.37    126.31 o
  -1   6  16       49.22       62.87     39.72 o
   0   6  16     1806.71     1898.25    171.99 o
   1   6  16       80.98      114.54     41.09 o
   2   6  16      721.54      529.17    120.74 o
   3   6  16       79.23      115.97     41.98 o
   4   6  16       50.07       18.07     48.20 o
   5   6  16      134.89       87.75     71.59 o
   6   6  16       41.37       20.51     60.26 o
  -3   7  16      269.29      207.92    153.16 o
  -2   7  16       94.21      149.38     74.23 o
  -1   7  16      461.93      524.30    130.21 o
   0   7  16       13.15        4.66     20.83 o
   1   7  16      756.20      793.03    117.36 o
   2   7  16     1077.44     1219.55    158.52 o
   3   7  16      110.07        0.00     61.31 o
   4   7  16        6.36        0.00     59.72 o
   5   7  16       47.04       15.67     46.33 o
  -2   8  16        4.24        0.00     61.69 o
  -1   8  16        0.96        0.00     42.16 o
   0   8  16       22.97       96.52     94.00 o
   1   8  16        1.26        0.00     33.34 o
   2   8  16       14.22        0.00     38.70 o
   3   8  16      544.78      637.85    135.71 o
   4   8  16      202.13      146.44     91.63 o
   5   8  16       17.14       25.07     57.91 o
  -1   9  16       27.79        2.38     61.11 o
   0   9  16       62.46       69.79     58.24 o
   1   9  16        1.01        0.00     38.94 o
   2   9  16       28.17       31.67     55.28 o
   3   9  16       15.46        0.00     39.21 o
   4   9  16        2.93       88.81     63.55 o
   0  10  16       56.26      169.78     63.34 o
   1  10  16      102.63       11.80     56.51 o
   2  10  16       63.56       96.15     66.87 o
   3  10  16       35.42       53.77     68.65 o
   0  -8  17      337.40      399.37    115.79 o
  -2  -7  17      199.95      122.40    133.57 o
  -1  -7  17        0.29       34.97    101.99 o
   0  -7  17      653.02      748.13    157.66 o
   1  -7  17      474.78      635.81    198.12 o
   2  -7  17        1.69       36.10     45.04 o
  -3  -6  17        3.76        0.00    161.87 o
  -2  -6  17      159.69      215.18    114.78 o
  -1  -6  17      207.39      219.35    111.31 o
   0  -6  17       36.89       49.81     51.08 o
   1  -6  17      147.56      170.27     72.94 o
   2  -6  17       49.10      250.38    104.99 o
   3  -6  17       74.34      132.67     98.96 o
  -4  -5  17      190.83      370.27    195.31 o
  -3  -5  17       41.87        0.00     81.34 o
  -2  -5  17        8.54       35.62    131.99 o
  -1  -5  17        0.02       94.62     72.26 o
   0  -5  17       27.59       22.53     62.13 o
   1  -5  17       27.59        3.55     56.39 o
   2  -5  17      362.52      323.79     86.86 o
   3  -5  17      240.19      156.68     95.35 o
   4  -5  17      110.40        0.00     32.87 o
  -4  -4  17       65.17      111.56    101.69 o
  -3  -4  17        9.16       47.23    125.01 o
  -2  -4  17      315.49      303.59    120.29 o
  -1  -4  17        3.68        0.00     65.15 o
   0  -4  17        6.78       98.69    109.21 o
   1  -4  17      189.26      140.95     49.22 o
   2  -4  17        6.72       97.23     65.24 o
   3  -4  17      707.95      843.73    174.27 o
   4  -4  17      392.48      659.51    121.53 o
  -4  -3  17        5.30        0.00     82.58 o
  -3  -3  17       62.29       73.22    203.31 o
  -2  -3  17      546.74      565.09    139.16 o
  -1  -3  17     2120.27     2193.96    281.15 o
   0  -3  17       50.32        0.00     40.15 o
   1  -3  17       53.30        0.00     38.13 o
   2  -3  17        8.69       26.08     82.83 o
   3  -3  17     1919.00     2047.43    258.55 o
   4  -3  17      184.91      219.53     81.31 o
   5  -3  17       93.44      235.07     79.39 o
  -5  -2  17       86.08       90.19    115.06 o
  -4  -2  17      115.37       81.77     86.36 o
  -3  -2  17     1134.01     1031.30    268.84 o
  -2  -2  17      394.28      605.83    122.88 o
  -1  -2  17      990.33     1147.09    195.96 o
   0  -2  17      337.06      347.26     97.39 o
   1  -2  17      352.20      362.92    102.48 o
   2  -2  17      403.89      407.65    115.93 o
   3  -2  17        1.36      188.34     81.21 o
   4  -2  17     1334.00     1741.43    207.10 o
   5  -2  17       83.80      153.92     57.33 o
  -5  -1  17      112.11      280.42    118.78 o
  -4  -1  17       16.61      161.53     92.99 o
  -3  -1  17      206.61      201.04    123.34 o
  -2  -1  17      150.97      188.00    128.17 o
  -1  -1  17      957.06     1058.01    185.44 o
   0  -1  17     1253.15     1523.83    189.70 o
   1  -1  17      140.63       62.19    118.52 o
   2  -1  17        9.48        0.00     72.75 o
   3  -1  17      119.67      153.72     77.95 o
   4  -1  17      505.86      414.04     92.10 o
   5  -1  17       19.77        0.00     36.21 o
   6  -1  17        2.69        7.16     64.64 o
  -5   0  17       73.84      214.98    139.79 o
  -4   0  17       24.80        0.00    136.00 o
  -3   0  17       45.80       75.45    103.25 o
  -2   0  17      168.19      264.41    128.38 o
  -1   0  17       11.14       41.60     55.61 o
   0   0  17       17.57       72.52     40.33 o
   1   0  17       14.14       52.17     85.10 o
   2   0  17       14.87        0.00     34.06 o
   3   0  17      245.76      239.65     53.64 o
   4   0  17      120.62       87.72     53.97 o
   5   0  17       47.27       21.16     47.97 o
   6   0  17       42.36        0.00     70.19 o
  -5   1  17        0.03        0.00     70.12 o
  -4   1  17        8.61        0.00     48.92 o
  -3   1  17      144.27       82.15    104.01 o
  -2   1  17      701.46      550.81    182.32 o
  -1   1  17     1583.20     1799.72    167.50 o
   0   1  17      740.25      772.36    129.84 o
   1   1  17     2079.05     2454.96    241.45 o
   2   1  17        0.11        0.00     49.12 o
   3   1  17      219.97      255.30     87.96 o
   4   1  17        9.05        0.00     57.96 o
   5   1  17       94.76       64.19     87.90 o
   6   1  17        5.39        0.00     45.25 o
  -4   2  17       97.16      254.89    133.42 o
  -3   2  17        5.63        0.00    107.32 o
  -2   2  17      717.97      726.23    164.27 o
  -1   2  17      184.43      188.50     57.08 o
   0   2  17       17.79       21.25     42.95 o
   1   2  17        5.07       32.80     34.72 o
   2   2  17     1002.08      925.23    178.79 o
   3   2  17      671.09      621.93    212.40 o
   4   2  17       29.63       29.96    102.57 o
   5   2  17      162.88      126.37    107.94 o
   6   2  17       53.44      182.09     96.07 o
  -4   3  17      123.68      463.83    145.39 o
  -3   3  17       27.64       82.61     66.87 o
  -2   3  17      162.76      166.23     76.54 o
  -1   3  17     3398.70     3617.77    254.34 o
   0   3  17      573.13      551.55     86.65 o
   1   3  17     1492.15     1364.83    171.42 o
   2   3  17       54.40      127.95     63.21 o
   3   3  17     1006.25      952.31    185.69 o
   4   3  17       45.99        0.00     50.85 o
   5   3  17      160.16      103.50    140.57 o
   6   3  17      124.46        0.00     41.04 o
  -4   4  17      150.73        5.51     38.75 o
  -3   4  17      276.55      306.30    130.94 o
  -2   4  17        5.68       38.78     57.00 o
  -1   4  17        4.85       41.77     39.35 o
   0   4  17      657.49      780.74    114.79 o
   1   4  17      210.63      156.07    119.89 o
   2   4  17      160.91      192.67     76.62 o
   3   4  17       15.55       88.54     66.12 o
   4   4  17       50.45       59.41     53.99 o
   5   4  17      126.89       45.62     65.54 o
   6   4  17      240.44      250.78    103.49 o
  -4   5  17        2.05       97.81     69.21 o
  -3   5  17        1.21       55.96    121.15 o
  -2   5  17       44.27       12.06     43.26 o
  -1   5  17      465.53      417.22    136.51 o
   0   5  17     1012.85     1307.99    144.28 o
   1   5  17      585.96      564.04     93.66 o
   2   5  17       71.36      113.69     54.57 o
   3   5  17       77.14      160.68     71.41 o
   4   5  17      614.93      682.40    127.53 o
   5   5  17      428.16      447.86    102.02 o
   6   5  17       10.97        0.00     42.61 o
  -3   6  17       70.51      144.02     82.53 o
  -2   6  17      587.17      611.80    130.96 o
  -1   6  17      293.17      332.77     90.13 o
   0   6  17       20.99        0.00     30.70 o
   1   6  17      229.82      108.46    107.62 o
   2   6  17       21.13        8.25     33.27 o
   3   6  17      229.65      192.06    128.14 o
   4   6  17       16.98        0.00     67.08 o
   5   6  17      167.23      150.79     80.94 o
  -2   7  17       11.21        0.00     52.60 o
  -1   7  17        1.09        0.00     73.78 o
   0   7  17       43.04       31.60     41.04 o
   1   7  17      145.56       31.81     32.47 o
   2   7  17      293.40      354.65    117.70 o
   3   7  17      138.94       29.65     35.09 o
   4   7  17      122.53       86.37     54.26 o
   5   7  17      144.97      116.73     83.71 o
  -2   8  17       20.35        0.00     61.22 o
  -1   8  17      362.78      388.81    109.81 o
   0   8  17      111.85       24.84     74.09 o
   1   8  17       22.83      101.45     50.15 o
   2   8  17       11.81       91.30     40.20 o
   3   8  17      449.19      585.27    148.88 o
   4   8  17      186.60      236.87     78.08 o
   0   9  17        4.78        0.00     63.38 o
   1   9  17        0.93       79.21     47.51 o
   2   9  17       49.16      123.91     74.83 o
   3   9  17      185.07      204.63     71.82 o
  -1  -7  18      692.88      780.55    197.95 o
   0  -7  18        9.73      116.53     77.13 o
  -2  -6  18        1.81        0.00    202.01 o
  -1  -6  18      148.37      155.99     86.71 o
   0  -6  18      580.97      327.13    194.31 o
   1  -6  18      540.08      602.67    144.91 o
   2  -6  18      303.50      209.17    105.44 o
  -3  -5  18       81.12       97.38     75.08 o
  -2  -5  18        0.49      137.14     98.97 o
  -1  -5  18      288.46      209.80     55.40 o
   0  -5  18      284.30      290.21    103.24 o
   1  -5  18      143.06      161.09     70.46 o
   2  -5  18        5.54       55.42     92.85 o
   3  -5  18       17.26       17.21     42.76 o
  -3  -4  18        7.43        0.00     77.46 o
  -2  -4  18      132.75      262.14    102.55 o
  -1  -4  18        1.16      131.56    139.73 o
   0  -4  18      108.42      103.32     98.22 o
   1  -4  18      129.66      147.79     78.08 o
   2  -4  18       30.28        1.66     53.37 o
   3  -4  18      333.94      385.23    150.92 o
   4  -4  18        0.82       32.41     35.04 o
  -4  -3  18        4.46       18.36    109.20 o
  -3  -3  18        1.35        0.00     82.66 o
  -2  -3  18     1193.91     1349.17    290.01 o
  -1  -3  18      706.99      943.76    219.63 o
   0  -3  18        0.05        0.00     53.83 o
   1  -3  18      524.53      598.18    141.37 o
   2  -3  18       36.47       49.82     56.53 o
   3  -3  18        0.13       52.90     46.31 o
   4  -3  18      108.99      165.68     98.47 o
  -4  -2  18        6.46      282.73    158.07 o
  -3  -2  18      101.29      123.23    104.12 o
  -2  -2  18      200.42      195.04    165.61 o
  -1  -2  18     1230.73     1439.19    220.88 o
   0  -2  18      314.49      151.26     95.40 o
   1  -2  18      401.43      366.77     98.89 o
   2  -2  18      182.59      127.50     62.64 o
   3  -2  18      651.99      551.32    134.78 o
   4  -2  18       14.95       34.10     70.21 o
   5  -2  18      584.94      509.05    194.94 o
  -4  -1  18       32.28       68.01     88.40 o
  -3  -1  18        2.57      133.58    113.74 o
  -2  -1  18      231.28      117.53     87.30 o
  -1  -1  18     2540.39     2531.87    294.65 o
   0  -1  18       40.18      104.92    100.75 o
   1  -1  18       88.14       51.27     45.76 o
   2  -1  18       92.88       35.84     29.11 o
   3  -1  18      198.97      214.90     67.96 o
   4  -1  18      138.71      163.64     77.28 o
   5  -1  18       28.14       78.22     55.98 o
  -4   0  18        6.19        0.00     93.71 o
  -3   0  18      412.82      343.28    141.98 o
  -2   0  18      112.68      135.01     69.92 o
  -1   0  18     1021.83     1313.65    201.61 o
   0   0  18      718.73     1063.64    200.13 o
   1   0  18       89.44      194.38     71.77 o
   2   0  18       86.41      107.15     52.91 o
   3   0  18       10.09        0.00     44.74 o
   4   0  18       99.24       72.07     81.30 o
   5   0  18       18.14        0.00     36.90 o
  -4   1  18       84.69      239.54    129.75 o
  -3   1  18        4.73        0.00     74.72 o
  -2   1  18      124.30       31.22     45.94 o
  -1   1  18      308.78      372.77    151.49 o
   0   1  18      222.01      119.25     68.64 o
   1   1  18      279.74      194.77     55.54 o
   2   1  18       17.92       81.49     44.61 o
   3   1  18       14.86       94.30     74.21 o
   4   1  18        0.50        0.00     71.55 o
   5   1  18      252.27      159.58     92.86 o
  -4   2  18       58.97        0.00     77.78 o
  -3   2  18        0.17       75.49    139.82 o
  -2   2  18      467.54      584.40    200.93 o
  -1   2  18     1623.16     1923.41    215.17 o
   0   2  18      148.34       96.07     67.94 o
   1   2  18      900.28      681.64    191.84 o
   2   2  18      216.54      216.86    130.39 o
   3   2  18      410.58      698.82    163.09 o
   4   2  18        4.87        4.59     91.55 o
   5   2  18        2.35        0.00     68.32 o
  -4   3  18      288.64      558.82    205.62 o
  -3   3  18      662.47      543.13    188.41 o
  -2   3  18      483.65      468.18    130.16 o
  -1   3  18       19.53       58.24     57.37 o
   0   3  18       36.09      103.46     55.02 o
   1   3  18        4.23       18.74     58.82 o
   2   3  18      388.24      312.84    151.65 o
   3   3  18      552.14      603.59    174.26 o
   4   3  18      172.99       39.99    151.68 o
   5   3  18      247.30      110.06    105.60 o
  -3   4  18       18.27        0.00     71.80 o
  -2   4  18       23.47      138.99     70.88 o
  -1   4  18     1038.73     1078.73    180.82 o
   0   4  18       38.28        0.00     35.12 o
   1   4  18      105.13       97.95     45.17 o
   2   4  18        3.55        0.00     47.00 o
   3   4  18      544.63      655.46    327.96 o
   4   4  18      264.90      272.21    125.30 o
   5   4  18        2.32       15.04     50.63 o
  -3   5  18      354.04      111.74     67.98 o
  -2   5  18       27.49        0.00     92.14 o
  -1   5  18        0.18        0.00     43.00 o
   0   5  18        2.14        3.46     59.96 o
   1   5  18      157.45       29.03     73.16 o
   2   5  18        4.83        0.00     70.43 o
   3   5  18        9.39       66.31     83.06 o
   4   5  18       27.56       14.58     80.06 o
   5   5  18       20.45       35.22     59.53 o
  -2   6  18       16.77       56.32     67.07 o
  -1   6  18        2.47        0.00     48.00 o
   0   6  18        2.00        0.00     40.15 o
   1   6  18        0.23        5.31     44.17 o
   2   6  18      304.40      268.23     41.81 o
   3   6  18      413.61      377.56    131.61 o
   4   6  18       54.78       96.77     53.02 o
   5   6  18       30.45      101.44     89.58 o
  -2   7  18        0.18       61.71     56.41 o
  -1   7  18        1.00      122.76     56.58 o
   0   7  18      130.84      206.36     71.20 o
   1   7  18        0.54       25.33     54.23 o
   2   7  18       48.81        0.00     48.55 o
   3   7  18      222.62      197.16     81.78 o
   4   7  18       92.75       43.56     47.94 o
  -1   8  18        2.84       22.11     67.89 o
   0   8  18       21.05      110.18     52.94 o
   1   8  18       22.92       25.38     70.97 o
   2   8  18      285.35      322.03    100.88 o
   3   8  18       33.75      234.66     71.32 o
   1   9  18       83.21      153.10     65.75 o
   2   9  18        0.75        0.00     81.39 o
   0  -6  19        5.73        0.00     59.49 o
  -2  -5  19        2.49        8.04    138.23 o
  -1  -5  19      108.04       75.45     93.40 o
   0  -5  19      473.58      546.41    142.13 o
   1  -5  19        1.44      109.31     60.66 o
   2  -5  19      530.50      430.00    117.50 o
  -3  -4  19      165.92      104.34     28.28 o
  -2  -4  19       66.70       26.78     73.24 o
  -1  -4  19      133.46       55.98     91.31 o
   0  -4  19      403.98      362.08    112.18 o
   1  -4  19        1.94      132.53     90.38 o
   2  -4  19        0.21       31.12     88.30 o
   3  -4  19       79.06       25.03     75.35 o
  -3  -3  19       24.78       44.86    115.51 o
  -2  -3  19       39.17      107.85    116.82 o
  -1  -3  19      286.41      638.34    163.74 o
   0  -3  19       46.68       84.94     75.60 o
   1  -3  19       11.73      132.14     80.95 o
   2  -3  19        4.69       71.88     58.70 o
   3  -3  19      233.89      307.63    110.97 o
   4  -3  19       36.54        0.00     79.27 o
  -3  -2  19       20.02      219.34    153.98 o
  -2  -2  19      367.22      241.70    197.54 o
  -1  -2  19      587.72      608.58    147.31 o
   0  -2  19       89.30       79.88     80.32 o
   1  -2  19      155.80       67.37     86.47 o
   2  -2  19       18.62      125.22     57.65 o
   3  -2  19      120.02      134.63     88.84 o
   4  -2  19       44.15      181.22     88.34 o
  -3  -1  19       96.36      104.52    148.87 o
  -2  -1  19        7.46        0.00     66.02 o
  -1  -1  19      660.93      760.02    227.89 o
   0  -1  19     1602.83     1679.82    252.51 o
   1  -1  19      247.13       48.02     85.22 o
   2  -1  19       47.68       51.10    103.08 o
   3  -1  19      154.19      393.21    126.07 o
   4  -1  19       59.79        1.67     79.22 o
  -3   0  19        9.04        0.00     84.06 o
  -2   0  19        5.20        0.00    112.25 o
  -1   0  19     1146.61     1223.54    289.20 o
   0   0  19        2.83       71.73     73.73 o
   1   0  19       69.73      129.36     88.96 o
   2   0  19       52.69        0.00     57.81 o
   3   0  19       81.05       64.47     72.25 o
   4   0  19       16.77      138.77     54.08 o
   5   0  19        8.50       41.13     50.32 o
  -3   1  19       38.88      127.83     70.11 o
  -2   1  19      148.21      513.73    208.00 o
  -1   1  19       84.76      217.66    114.13 o
   0   1  19      740.21      670.04    169.84 o
   1   1  19        2.97        0.00     51.56 o
   2   1  19      123.28      140.75    125.43 o
   3   1  19      657.52      681.65    157.67 o
   4   1  19      108.98      101.56     83.18 o
   5   1  19       58.82       16.38    102.89 o
  -3   2  19      120.45      148.80     90.53 o
  -2   2  19        3.77       11.17     81.40 o
  -1   2  19       57.72      184.71    120.42 o
   0   2  19       15.38       42.11     46.34 o
   1   2  19       92.36       51.65     71.72 o
   2   2  19       62.77       69.81     83.22 o
   3   2  19       29.16      452.63    199.32 o
   4   2  19       10.46      103.75     68.14 o
   5   2  19       94.08       75.65     96.56 o
  -3   3  19        2.04        0.00     83.30 o
  -2   3  19       25.67        0.00    101.35 o
  -1   3  19      536.52      769.77    142.82 o
   0   3  19        1.99        0.00     42.54 o
   1   3  19       24.59        0.00    141.16 o
   2   3  19      108.89        0.00     93.77 o
   3   3  19     1678.75     2267.29    334.44 o
   4   3  19      129.97       60.71     84.02 o
   5   3  19       57.76       66.19     92.38 o
  -3   4  19      297.34      349.55    158.19 o
  -2   4  19        0.96       14.55     92.47 o
  -1   4  19       16.60       10.38     33.14 o
   0   4  19      233.98      285.83     78.55 o
   1   4  19      130.30      104.59     92.08 o
   2   4  19        3.13       42.15     75.23 o
   3   4  19       79.57        0.00     79.91 o
   4   4  19      327.45      549.66    208.42 o
   5   4  19       22.74      117.41     99.91 o
  -2   5  19      165.25      236.78     98.71 o
  -1   5  19      152.31      185.17     87.26 o
   0   5  19       25.42       24.04     70.70 o
   1   5  19      380.52      451.87     94.58 o
   2   5  19      206.49      224.72     99.27 o
   3   5  19      777.89      838.75    259.39 o
   4   5  19      267.54      519.35    176.91 o
  -2   6  19        1.62        0.00     53.25 o
  -1   6  19       81.12       81.45     70.81 o
   0   6  19       32.80      112.97     63.69 o
   1   6  19       17.43        0.00     41.01 o
   2   6  19      142.80       89.29     49.22 o
   3   6  19      354.06      190.93    125.94 o
   4   6  19      104.38      104.54     63.45 o
  -1   7  19        0.12       39.93     27.06 o
   0   7  19       53.17        0.00     81.81 o
   1   7  19       25.22       19.29     28.85 o
   2   7  19      219.73       52.72     57.58 o
   3   7  19      493.35      524.82    159.67 o
   1   8  19      131.75      179.82     67.91 o
   2   8  19       37.70       12.75     52.22 o
  -1  -4  20      111.33       64.26    166.06 o
   0  -4  20       54.92       66.16    113.64 o
   1  -4  20       41.48      128.35     65.90 o
   2  -4  20      239.49      192.65     68.33 o
  -2  -3  20      184.10       93.36     90.29 o
  -1  -3  20      296.86      319.82    104.12 o
   0  -3  20       20.35      129.47    148.65 o
   1  -3  20       11.34      114.07     45.56 o
   2  -3  20      183.69      239.38     84.83 o
   3  -3  20       21.18       81.08     82.99 o
  -2  -2  20        2.34       57.06    108.27 o
  -1  -2  20       90.86      468.64    210.31 o
   0  -2  20        2.89       15.05     82.22 o
   1  -2  20        6.06       17.70     66.45 o
   2  -2  20       65.72      100.13     37.62 o
   3  -2  20       31.99      110.07     97.05 o
  -3  -1  20        1.86       68.33    235.56 o
  -2  -1  20       52.01       58.14    105.49 o
  -1  -1  20      539.59      921.77    278.49 o
   0  -1  20      349.99      502.66    136.92 o
   1  -1  20       20.03        0.00     73.07 o
   2  -1  20       13.53      122.52     50.86 o
   3  -1  20      483.93      668.40    157.12 o
   4  -1  20       20.82       83.53     33.48 o
  -3   0  20      493.06      350.96    162.55 o
  -2   0  20        6.94       15.68     96.47 o
  -1   0  20       45.48      222.78    141.42 o
   0   0  20      377.92      454.39    127.50 o
   1   0  20      493.89      253.85    220.77 o
   2   0  20      245.35      143.24     87.10 o
   3   0  20        1.74        0.00     48.58 o
   4   0  20      409.88      426.77    137.36 o
  -3   1  20       97.63       93.86    152.30 o
  -2   1  20        4.14        0.00     68.07 o
  -1   1  20      172.09        0.00     73.45 o
   0   1  20        3.40        0.00     57.91 o
   1   1  20      753.53      796.23    192.31 o
   2   1  20      113.01      169.96    100.22 o
   3   1  20       19.20       11.74     75.43 o
   4   1  20       14.58        0.00     71.26 o
  -2   2  20       20.09      250.95    148.24 o
  -1   2  20        0.10      120.19     98.02 o
   0   2  20       18.32        6.25     64.40 o
   1   2  20       85.53       64.65     79.39 o
   2   2  20      308.38      361.28    134.18 o
   3   2  20      650.10      363.64    232.60 o
   4   2  20       41.30       27.73    114.66 o
  -2   3  20      132.12       54.05    131.97 o
  -1   3  20       31.38       37.98     93.50 o
   0   3  20        0.24        0.00    141.13 o
   1   3  20        1.83       41.37     68.92 o
   2   3  20       67.71       72.14    120.82 o
   3   3  20        3.83       94.92    103.50 o
   4   3  20       20.51        0.00     98.91 o
  -2   4  20       95.38        0.00    126.21 o
  -1   4  20       78.95      104.98     53.25 o
   0   4  20       66.14       71.74     83.73 o
   1   4  20      397.31      512.31    201.40 o
   2   4  20      130.56      138.91     94.56 o
   3   4  20      761.72      467.65    171.68 o
   4   4  20       13.15        0.00    118.25 o
  -1   5  20      506.75      874.70    176.69 o
   0   5  20        6.51       18.82     39.04 o
   1   5  20       72.48       38.58     67.97 o
   2   5  20       15.96        0.00    123.25 o
   3   5  20        6.82       11.51    238.59 o
   0   6  20       35.48        0.00     60.57 o
   1   6  20       83.61      166.10     73.85 o
   2   6  20       49.94      207.61    132.18 o
   3   6  20       61.85       20.29    152.92 o
   0  -3  21       85.53      158.89    130.85 o
   1  -3  21       29.97      114.20     70.38 o
  -1  -2  21       12.84        8.79    107.32 o
   0  -2  21       15.89        0.00     36.13 o
   1  -2  21       43.90       26.21     93.50 o
   2  -2  21      211.51      130.03    220.09 o
  -1  -1  21      126.08       60.42    265.40 o
   0  -1  21       51.64        0.00    102.90 o
   1  -1  21      375.53      184.70    112.39 o
   2  -1  21       33.69        0.00     71.06 o
  -1   0  21      379.24      516.86    177.85 o
   0   0  21       86.83       41.26    102.68 o
   1   0  21      220.16      370.28    125.41 o
   2   0  21        8.21        0.00     67.38 o
   3   0  21      212.13      345.12    140.67 o
  -1   1  21        9.46       56.07    115.91 o
   0   1  21       34.06        0.00     73.29 o
   1   1  21      363.75      563.15    146.68 o
   2   1  21      980.08     1147.93    239.61 o
   3   1  21      203.49      139.51    100.43 o
  -1   2  21      122.45      426.88    172.18 o
   0   2  21       14.32        0.00    102.04 o
   1   2  21       78.59       63.17     70.07 o
   2   2  21       10.29       49.86     40.87 o
   3   2  21        0.19        0.00    129.27 o
  -1   3  21        9.10       14.00    105.44 o
   0   3  21       27.37      114.45    147.77 o
   1   3  21       47.50       65.56    118.35 o
   2   3  21      547.70      567.96    177.34 o
   3   3  21      500.05      260.93    119.65 o
   0   4  21       68.43      321.98    190.79 o
   1   4  21      307.31      383.16    124.32 o
   2   4  21        3.13        0.00     64.71 o
   3   4  21        7.28      172.33    128.37 o
   1   5  21      112.83      217.32     88.30 o
   2   5  21       32.01        0.00    159.36 o
   1   1  22      372.67      492.88    170.02 o
   1   2  22       59.78      330.69    142.69 o
 
